# Supplementary material for: CMTR1 is recruited to transcription start sites and promotes ribosomal protein and histone gene expression in embryonic stem cells
Source: Nucleic Acids Res. 2022 Feb 25;50(5):2905–22. doi: 10.1093/nar/gkac122 (PMC8934662; doi:10.1093/nar/gkac122)
Supplement: gkac122_Supplemental_Files [file gkac122_supplemental_files.zip]

Archive with 3 entries (3 files):
- CMTR1_ChIP_paper_supp figsRESUBJAN.pdf
- Table S1 legends.docx
- TableS1.xlsx
