# Supplementary material for: CMTR1 is recruited to transcription start sites and promotes ribosomal protein and histone gene expression in embryonic stem cells
Source: Nucleic Acids Res. 2022 Feb 25;50(5):2905–22. doi: 10.1093/nar/gkac122 (PMC8934662; doi:10.1093/nar/gkac122)
Supplement: gkac122_Supplemental_Files [file gkac122_supplemental_files.zip › TableS1.xlsx]

## Sheet: Sheet1
Supplementary Table 1. Summary of ChIP-seq and RNA-seq analysis of individual genes
For CMTR1 siRNA RNA-seq, analysis from two siRNAs were shown, genes with significant changes in their transcript levels after CMTR1 siRNA knockdown were labelled (fold change ≥1.5 or ≤0.67, P-value ≤ 0.05, FDR≤ 0.05). Significantly down-regulated genes were labelled as -1, significantly up-regulated genes were labelled as 1, genes without significant changes were labelled as 0.
For CMTR1 and RNMT ChIP-seq, CMTR1 or RNMT-enriched genes were defined as those genes that had ChIP enrichment fold change ≥1.5, P-value ≤ 0.05, FDR≤ 0.05. For siCMTR1 RNAP II ChIP-seq, those genes with significant changes in their RNAP II levels were labelled (fold change ≥1.5 or ≤0.67, P-value ≤ 0.05). Significantly down-regulated genes were labelled as -1, significantly up-regulated genes were…
Gene		siCMTR1_RNA-seq									Ser5P/RNAP II/CMTR1/RNMT ChIP-seq TSS ±500b												siCMTR1 RNAP II ChIP-seq TSS ±500b				Gene annotation
Ensemble_id	Gene name	logRPKM_transcript	logFC_transcript_siCMTR1_1	Pvalue_transcript_siCMTR1_1	FDR_transcript_siCMTR1_1	sig_transcript_siCMTR1_1	logFC_transcript_siCMTR1_2	Pvalue_transcript_siCMTR1_2	FDR_transcript_siCMTR1_2	sig_transcript_siCMTR1_2	logRPKM_ser5p_ChIP	logRPKM_RNAP II_ChIP	logFC_CMTR1_ChIP	logRPKM_CMTR1_ChIP	Pvalue_CMTR1_ChIP	FDR_CMTR1_ChIP	label_CMTR1_enriched	logFC_RNMT_ChIP	logRPKM_RNMT_ChIP	PValue_RNMT_ChIP	FDR_RNMT_ChIP	label_RNMT_enriched	logFC_RNAP II_siCMTR1	logRPKM_RNAP II_siCMTR1	PValue_RNAP II_siCMTR1	sig_RNAP II_siCMTR1	label_histone_RP	Gene name	Gene description	Gene type	Transcript type
ENSMUSG00000000001	Gnai3	5.33226	0.0970941	0.134927	0.501331	0	0.180709	0.00483384	0.0486416	1	7.08599	5.64413	0.408913	4.62001	0.176417	0.642284	others	0.172146	4.30457	0.554661	0.935469	others	0.00893405	5.65306	1	0	others	Gnai3	guanine nucleotide binding protein (G protein), alpha inhibiting 3 [Source:MGI Symbol;Acc:MGI:95773]	protein_coding	protein_coding
ENSMUSG00000000028	Cdc45	4.98218	0.0354074	0.510776	0.85075	0	0.0190106	0.721117	0.911023	0	6.87178	6.7774	0.419631	4.09331	0.277218	0.735474	others	0.725181	4.59001	0.0278332	0.546043	others					others	Cdc45	cell division cycle 45 [Source:MGI Symbol;Acc:MGI:1338073]	protein_coding	protein_coding
ENSMUSG00000000031	H19	4.92301	-0.00505036	0.946145	1	0	-0.0330827	0.629929	0.85643	0	2.50598	4.01981	-0.808724	2.54817	0.0839262	0.502769	others	0.073802	3.70221	0.841013	0.981303	others					others	H19	H19, imprinted maternally expressed transcript [Source:MGI Symbol;Acc:MGI:95891]	lincRNA	lincRNA
ENSMUSG00000000037	Scml2	1.2386	-0.104385	0.503169	0.846116	0	0.857297	2e-11	5.57e-09	1	2.78247	3.25083	-1.33614	1.47335	0.0324901	0.348494	others	-0.48072	2.48804	0.347575	0.863787	others					others	Scml2	Scm polycomb group protein like 2 [Source:MGI Symbol;Acc:MGI:1340042]	protein_coding	protein_coding
ENSMUSG00000000056	Narf	1.31341	0.1787	0.166377	0.54684	0	-0.0215084	0.916974	0.999265	0	5.18173	4.63648	0.562549	4.47916	0.101822	0.537046	others	0.544837	4.49875	0.0832261	0.703946	others	0.0676709	4.70415	0.916806	0	others	Narf	nuclear prelamin A recognition factor [Source:MGI Symbol;Acc:MGI:1914858]	protein_coding	protein_coding
ENSMUSG00000000078	Klf6	3.75878	0.0484895	0.437807	0.806735	0	0.142303	0.0179691	0.117362	0	9.03036	5.5387	1.09852	5.12999	0.00124793	0.0606202	others	0.316393	4.01582	0.371682	0.863787	others	0.122605	5.66131	1	0	others	Klf6	Kruppel-like factor 6 [Source:MGI Symbol;Acc:MGI:1346318]	protein_coding	protein_coding
ENSMUSG00000000085	Scmh1	2.88466	0.0603279	0.599645	0.8982	0	0.107705	0.308395	0.616389	0	5.13322	5.43636	1.09688	4.72867	0.00810848	0.178795	others	-0.145714	2.98546	0.757293	0.969158	others	-0.0341603	5.4022	0.913244	0	others	Scmh1	sex comb on midleg homolog 1 [Source:MGI Symbol;Acc:MGI:1352762]	protein_coding	processed_transcript
ENSMUSG00000000088	Cox5a	7.42327	-0.0979707	0.054809	0.318672	0	-0.144072	0.00466325	0.0474404	-1	7.84382	6.28317	1.55512	5.58721	1.57e-05	0.00250758	CMTR1_enriched	-0.380905	2.80135	0.410883	0.891563	others	-0.0933508	6.18982	0.70444	0	others	Cox5a	cytochrome c oxidase subunit 5A [Source:MGI Symbol;Acc:MGI:88474]	protein_coding	protein_coding
ENSMUSG00000000094	Tbx4	-0.00391443	0.363308	0.251971	0.652254	0	0.542972	0.0691344	0.270141	0	3.64561	4.48076	-0.366802	3.42472	0.340565	0.776897	others	0.0477253	3.98745	0.879658	0.986895	others					others	Tbx4	T-box 4 [Source:MGI Symbol;Acc:MGI:102556]	protein_coding	protein_coding
ENSMUSG00000000120	Ngfr	2.25526	-0.239174	0.0244878	0.20262	0	-0.398244	0.000257408	0.00579463	-1	2.9275	4.47125	0.519228	4.31002	0.154328	0.615494	others	0.578512	4.44284	0.0780632	0.698342	others	0.393392	4.86464	0.3501	0	others	Ngfr	nerve growth factor receptor (TNFR superfamily, member 16) [Source:MGI Symbol;Acc:MGI:97323]	protein_coding	protein_coding
ENSMUSG00000000125	Wnt3	-0.089332	0.615183	0.0274972	0.21759	0	-0.0692505	0.852637	0.9733	0	2.28397	4.62682	0.125107	4.41697	0.674693	0.920865	others	-0.900923	3.02276	0.00595973	0.350302	others					others	Wnt3	wingless-type MMTV integration site family, member 3 [Source:MGI Symbol;Acc:MGI:98955]	protein_coding	protein_coding
ENSMUSG00000000126	Wnt9a	-0.731101	-0.0280465	1	1	0	-0.455472	0.174381	0.454863	0	4.13703	5.59745	0.134073	3.49111	0.761969	0.947698	others	-0.922758	2.1012	0.0701093	0.685717	others					others	Wnt9a	wingless-type MMTV integration site family, member 9A [Source:MGI Symbol;Acc:MGI:2446084]	protein_coding	protein_coding
ENSMUSG00000000127	Fer	3.43047	-0.0916952	0.244265	0.643388	0	-0.145043	0.0635365	0.256072	0	4.26524	4.00881	-0.159917	3.93437	0.621853	0.904577	others	0.450915	4.82118	0.0883852	0.71262	others					others	Fer	fer (fms/fps related) protein kinase [Source:MGI Symbol;Acc:MGI:105917]	protein_coding	protein_coding
ENSMUSG00000000131	Xpo6	5.88728	0.0381771	0.30584	0.705046	0	0.0612958	0.100303	0.335032	0	7.37682	5.9216	0.351793	4.59041	0.239198	0.704532	others	-0.383589	3.56979	0.224476	0.82719	others	-0.612854	5.30874	0.0404129	-1	others	Xpo6	exportin 6 [Source:MGI Symbol;Acc:MGI:2429950]	protein_coding	processed_transcript
ENSMUSG00000000134	Tfe3	5.55647	0.0065391	0.884302	1	0	-0.106106	0.0155098	0.106865	0	3.99403	3.79768	0.46408	3.34617	0.378988	0.799696	others	0.110789	2.89495	0.840091	0.980782	others					others	Tfe3	transcription factor E3 [Source:MGI Symbol;Acc:MGI:98511]	protein_coding	protein_coding
ENSMUSG00000000142	Axin2	2.59126	0.286264	0.00487692	0.074772	0	0.128997	0.212022	0.505681	0	1.97509	4.59933	0.559037	3.83807	0.207803	0.675614	others	-0.737674	2.1103	0.176563	0.789224	others	-0.297643	4.30168	0.484219	0	others	Axin2	axin 2 [Source:MGI Symbol;Acc:MGI:1270862]	protein_coding	protein_coding
ENSMUSG00000000148	Brat1	3.24727	0.0219921	0.800188	0.976316	0	-0.134713	0.119207	0.367898	0	4.77272	5.21396	0.434965	3.76679	0.323306	0.765245	others	0.727261	4.24173	0.0649834	0.675886	others	-0.0253097	5.18865	1	0	others	Brat1	BRCA1-associated ATM activator 1 [Source:MGI Symbol;Acc:MGI:1891679]	protein_coding	protein_coding
ENSMUSG00000000149	Gna12	4.32681	0.113106	0.122756	0.480174	0	0.0646891	0.38913	0.690333	0	3.42656	5.0548	0.732088	4.5414	0.0494491	0.414308	others	-0.959007	2.24712	0.0414166	0.60631	others	0.437479	5.49228	0.351167	0	others	Gna12	guanine nucleotide binding protein, alpha 12 [Source:MGI Symbol;Acc:MGI:95767]	protein_coding	protein_coding
ENSMUSG00000000167	Pih1d2	0.664669	0.976597	0.0121716	0.131755	0	0.917299	0.0184034	0.119404	0	6.13938	4.63821	0.0863183	3.87684	0.817478	0.96328	others	0.0774785	3.87758	0.818232	0.977995	others					others	Pih1d2	PIH1 domain containing 2 [Source:MGI Symbol;Acc:MGI:1919864]	protein_coding	protein_coding
ENSMUSG00000000168	Dlat	4.32204	-0.111885	0.072122	0.369833	0	-0.0162807	0.800211	0.950252	0	4.99344	5.50504	0.513201	4.99079	0.0620474	0.452514	others	-0.313447	3.83107	0.282639	0.851974	others	-0.155166	5.34987	0.602011	0	others	Dlat	dihydrolipoamide S-acetyltransferase (E2 component of pyruvate dehydrogenase complex) [Source:MGI Symbol;Acc:MGI:2385311]	protein_coding	protein_coding
ENSMUSG00000000171	Sdhd	5.86518	-0.0282839	0.689595	0.934329	0	0.108567	0.132248	0.389344	0	7.97131	5.6995	0.529868	4.68325	0.0907692	0.51662	others	-0.0188464	3.92037	0.95236	0.994985	others	0.148571	5.84807	0.910633	0	others	Sdhd	succinate dehydrogenase complex, subunit D, integral membrane protein [Source:MGI Symbol;Acc:MGI:1914175]	protein_coding	protein_coding
ENSMUSG00000000184	Ccnd2	1.36774	-0.0464247	0.693234	0.935474	0	0.20322	0.0582523	0.243449	0	3.51697	5.20915	-0.63766	3.07625	0.109416	0.551253	others	-0.340984	3.4422	0.318993	0.858641	others	-0.506684	4.70246	0.187893	0	others	Ccnd2	cyclin D2 [Source:MGI Symbol;Acc:MGI:88314]	protein_coding	protein_coding
ENSMUSG00000000194	Gpr107	3.977	0.0630293	0.270785	0.672468	0	-0.00656798	0.905065	0.994718	0	3.7595	5.58976	0.180017	4.24324	0.579446	0.889925	others	0.0828998	4.12097	0.783948	0.97252	others	-0.675694	4.91407	0.0693189	0	others	Gpr107	G protein-coupled receptor 107 [Source:MGI Symbol;Acc:MGI:2139054]	protein_coding	protein_coding
ENSMUSG00000000197	Nalcn	-0.937064	0.158776	0.560436	0.880608	0	0.100913	0.669269	0.8817	0	5.15711	4.59826	0.0507708	4.14459	0.87621	0.974031	others	-0.316169	3.63749	0.315754	0.858641	others					others	Nalcn	sodium leak channel, non-selective [Source:MGI Symbol;Acc:MGI:2444306]	protein_coding	protein_coding
ENSMUSG00000000202	Btbd17	1.6341	-0.128215	0.55766	0.880068	0	0.230067	0.259308	0.562205	0	2.52578	4.21893	0.730715	4.82465	0.0231665	0.303259	others	0.218382	4.11325	0.497248	0.918331	others					others	Btbd17	BTB (POZ) domain containing 17 [Source:MGI Symbol;Acc:MGI:1919264]	protein_coding	processed_transcript
ENSMUSG00000000223	Drp2	-0.902691	-0.134234	0.530083	0.864888	0	0.105173	0.713519	0.907458	0	2.5953	2.40373	0.557	3.47341	0.284542	0.738486	others	0.857311	3.9633	0.0756577	0.695067	others					others	Drp2	dystrophin related protein 2 [Source:MGI Symbol;Acc:MGI:107432]	protein_coding	protein_coding
ENSMUSG00000000244	Tspan32	0.0209304	-0.412248	0.340889	0.738178	0	0.865536	0.00709878	0.0633573	0	2.49001	3.99521	0.138951	4.07236	0.686531	0.926137	others	0.180348	4.14923	0.562137	0.935469	others	-0.200537	3.79467	0.50976	0	others	Tspan32	tetraspanin 32 [Source:MGI Symbol;Acc:MGI:1350360]	protein_coding	protein_coding
ENSMUSG00000000247	Lhx2	-0.658818	-0.786117	0.0215514	0.18812	0	-0.39353	0.231055	0.53026	0	2.11206	4.62941	-0.168576	3.3998	0.681648	0.924333	others	-0.75151	2.61706	0.0810678	0.699781	others					others	Lhx2	LIM homeobox protein 2 [Source:MGI Symbol;Acc:MGI:96785]	protein_coding	protein_coding
ENSMUSG00000000253	Gmpr	1.20825	-0.0791938	0.834055	0.988944	0	0.0348097	0.917076	0.999265	0	3.58555	4.88766	-0.110302	3.87311	0.744935	0.943757	others	-0.509837	3.32185	0.129313	0.756759	others	-0.262651	4.62501	0.418401	0	others	Gmpr	guanosine monophosphate reductase [Source:MGI Symbol;Acc:MGI:1913605]	protein_coding	protein_coding
ENSMUSG00000000263	Glra1	-0.409716	0.41678	0.236135	0.63544	0	0.509769	0.157278	0.429669	0	2.38335	4.14517	-0.596549	3.15679	0.126069	0.578251	others	-0.165619	3.71326	0.610421	0.944717	others					others	Glra1	glycine receptor, alpha 1 subunit [Source:MGI Symbol;Acc:MGI:95747]	protein_coding	protein_coding
ENSMUSG00000000275	Trim25	5.13892	-0.155076	0.00155545	0.034185	-1	-0.0798297	0.101561	0.337365	0	5.15912	5.72072	0.942228	5.23439	0.00176744	0.0753116	others	0.242368	4.23922	0.430432	0.891563	others	-0.238673	5.48205	0.477593	0	others	Trim25	tripartite motif-containing 25 [Source:MGI Symbol;Acc:MGI:102749]	protein_coding	protein_coding
ENSMUSG00000000276	Dgke	2.7735	-0.116908	0.0941532	0.420388	0	-0.142428	0.0406844	0.196769	0	2.12789	3.87175	0.482924	4.8778	0.0845189	0.503775	others	0.190882	4.48183	0.482831	0.918331	others	0.0843276	3.95607	1	0	others	Dgke	diacylglycerol kinase, epsilon [Source:MGI Symbol;Acc:MGI:1889276]	protein_coding	protein_coding
ENSMUSG00000000278	Scpep1	5.38321	-0.0534699	0.333537	0.730479	0	-0.0427521	0.449995	0.738888	0	7.59229	4.94861	0.686993	4.88315	0.0259177	0.318056	others	0.780109	5.08338	0.0044051	0.318525	others	-0.104805	4.84381	0.677701	0	others	Scpep1	serine carboxypeptidase 1 [Source:MGI Symbol;Acc:MGI:1921867]	protein_coding	protein_coding
ENSMUSG00000000282	Mnt	3.49638	-0.0598037	0.404999	0.786837	0	-0.179204	0.0123948	0.0926764	0	8.6948	6.15173	0.594139	4.80435	0.0547296	0.429826	others	-0.496001	3.28681	0.149275	0.770561	others	-0.113343	6.03838	0.554461	0	others	Mnt	max binding protein [Source:MGI Symbol;Acc:MGI:109150]	protein_coding	protein_coding
ENSMUSG00000000295	Hddc2	3.98386	-0.097134	0.40363	0.786186	0	0.0041716	1	1	0	7.02086	5.04836	0.897303	4.70663	0.0146805	0.245938	others	0.489453	4.15449	0.176122	0.787948	others	-0.0824005	4.96596	0.727312	0	others	Hddc2	HD domain containing 2 [Source:MGI Symbol;Acc:MGI:1916942]	protein_coding	protein_coding
ENSMUSG00000000296	Tpd52l1	3.12307	0.0472772	0.7066	0.940201	0	0.134149	0.280991	0.586122	0	4.51537	4.385	-0.0325643	4.03101	0.920318	0.981713	others	0.115023	4.24754	0.693044	0.960921	others	0.396732	4.78174	0.364499	0	others	Tpd52l1	tumor protein D52-like 1 [Source:MGI Symbol;Acc:MGI:1298386]	protein_coding	protein_coding
ENSMUSG00000000301	Pemt	1.99943	0.297728	0.234927	0.63413	0	-0.281883	0.317414	0.626183	0	6.30126	7.4888	0.127634	4.02756	0.71792	0.935147	others	0.212493	4.1666	0.497381	0.918331	others	-0.269257	7.21954	0.294039	0	others	Pemt	phosphatidylethanolamine N-methyltransferase [Source:MGI Symbol;Acc:MGI:104535]	protein_coding	protein_coding
ENSMUSG00000000303	Cdh1	6.67839	-0.230567	4.04e-06	0.000358205	-1	-0.10628	0.0328799	0.173019	0	7.44539	5.34613	-0.150428	3.89716	0.651257	0.913748	others	-0.16268	3.87616	0.591624	0.94325	others	0.229755	5.57588	0.378752	0	others	Cdh1	cadherin 1 [Source:MGI Symbol;Acc:MGI:88354]	protein_coding	protein_coding
ENSMUSG00000000305	Cdh4	1.24898	-0.176499	0.0830161	0.397928	0	-0.263868	0.00914644	0.0751215	0	3.41031	6.40182	0.563491	4.40912	0.130277	0.583892	others	-0.477175	2.97619	0.241359	0.833363	others	-0.461624	5.9402	0.131682	0	others	Cdh4	cadherin 4 [Source:MGI Symbol;Acc:MGI:99218]	protein_coding	protein_coding
ENSMUSG00000000308	Ckmt1	1.70248	-0.0667195	0.795055	0.974768	0	0.326112	0.113492	0.357807	0	2.98671	3.56127	-0.2898	3.87886	0.366589	0.793586	others	0.384565	4.8396	0.134544	0.763808	others	0.179326	3.7406	0.685766	0	others	Ckmt1	creatine kinase, mitochondrial 1, ubiquitous [Source:MGI Symbol;Acc:MGI:99441]	protein_coding	protein_coding
ENSMUSG00000000317	Bcl6b	1.57168	-0.022861	0.876768	1	0	0.0109592	0.983924	1	0	4.42756	4.76118	0.0086909	4.16231	0.977812	0.996974	others	0.141758	4.36193	0.613061	0.944717	others	-0.295165	4.46601	0.464896	0	others	Bcl6b	B cell CLL/lymphoma 6, member B [Source:MGI Symbol;Acc:MGI:1278332]	protein_coding	protein_coding
ENSMUSG00000000320	Alox12	-1.28517	0.0811689	1	1	0	0.27346	0.591516	0.834018	0	4.97959	4.56311	0.261978	4.05292	0.471321	0.842166	others	0.0356047	3.75242	0.919213	0.992401	others	-0.858735	3.70438	0.0629645	0	others	Alox12	arachidonate 12-lipoxygenase [Source:MGI Symbol;Acc:MGI:87998]	protein_coding	protein_coding
ENSMUSG00000000325	Arvcf	3.53816	0.115248	0.111691	0.458783	0	-0.0343879	0.625327	0.853887	0	2.99537	5.71603	0.0987392	4.13085	0.763621	0.947879	others	-0.52586	3.27443	0.123719	0.7477	others	-0.845565	4.87046	0.0323601	-1	others	Arvcf	armadillo repeat gene deleted in velocardiofacial syndrome [Source:MGI Symbol;Acc:MGI:109620]	protein_coding	protein_coding
ENSMUSG00000000326	Comt	3.02969	0.217225	0.0420607	0.276062	0	0.307269	0.00337521	0.0377147	1	3.72883	4.89063	0.496132	4.60509	0.119893	0.570948	others	-0.0565459	3.83824	0.86061	0.983291	others					others	Comt	catechol-O-methyltransferase [Source:MGI Symbol;Acc:MGI:88470]	protein_coding	protein_coding
ENSMUSG00000000339	Rtca	4.71855	0.100403	0.210988	0.605041	0	0.0167472	0.854799	0.974072	0	4.28264	4.55046	0.431956	4.22284	0.241263	0.706347	others	0.472775	4.32095	0.152234	0.77175	others	0.122758	4.67321	0.728764	0	others	Rtca	RNA 3'-terminal phosphate cyclase [Source:MGI Symbol;Acc:MGI:1913618]	protein_coding	protein_coding
ENSMUSG00000000340	Dbt	3.32354	-0.0584284	0.554052	0.876907	0	0.0207613	0.834316	0.965113	0	4.78042	4.25303	0.0696595	4.29334	0.826159	0.96328	others	0.0883746	4.33094	0.750127	0.968284	others	-0.0545743	4.19846	1	0	others	Dbt	dihydrolipoamide branched chain transacylase E2 [Source:MGI Symbol;Acc:MGI:105386]	protein_coding	protein_coding
ENSMUSG00000000346	Dazap2	4.37088	0.10389	0.340641	0.738178	0	0.104288	0.338185	0.646044	0	4.6797	5.68626	0.918863	4.65212	0.0154133	0.252414	others	-0.223054	3.05596	0.61348	0.944717	others	0.0309235	5.71718	1	0	others	Dazap2	DAZ associated protein 2 [Source:MGI Symbol;Acc:MGI:1344344]	protein_coding	protein_coding
ENSMUSG00000000355	Mcts1	4.7251	-0.213721	0.0457019	0.28877	0	0.00661151	0.955081	1	0	5.05275	3.14565	-0.256218	3.41789	0.512777	0.861378	others	-0.259103	3.40528	0.474676	0.918331	others	-0.04287	3.10278	0.877504	0	others	Mcts1	malignant T cell amplified sequence 1 [Source:MGI Symbol;Acc:MGI:1916245]	protein_coding	protein_coding
ENSMUSG00000000365	Rnf17	3.2804	0.0352543	0.640931	0.917604	0	0.359561	1.32e-07	1.23e-05	1	5.92191	4.86541	0.652058	3.46178	0.229086	0.695651	others	0.869123	3.83742	0.0905107	0.716409	others	0.112532	4.97794	1	0	others	Rnf17	ring finger protein 17 [Source:MGI Symbol;Acc:MGI:1353419]	protein_coding	protein_coding
ENSMUSG00000000374	Trappc10	3.83148	0.105537	0.100811	0.435205	0	0.072907	0.259852	0.56289	0	2.46018	5.81713	-0.0016462	3.8799	0.996284	0.999056	others	-0.398932	3.33462	0.255768	0.848446	others	-0.276635	5.5405	0.415788	0	others	Trappc10	trafficking protein particle complex 10 [Source:MGI Symbol;Acc:MGI:1336209]	protein_coding	protein_coding
ENSMUSG00000000378	Ccm2	4.5763	-0.0464171	0.56428	0.882592	0	-0.0179297	0.828932	0.962443	0	7.67907	6.80886	0.921478	4.93679	0.00670014	0.16199	others	-0.608687	2.80295	0.145837	0.770561	others	-0.189543	6.61932	0.399363	0	others	Ccm2	cerebral cavernous malformation 2 [Source:MGI Symbol;Acc:MGI:2384924]	protein_coding	protein_coding
ENSMUSG00000000384	Tbrg4	6.52801	0.0163842	0.736817	0.95228	0	0.000465094	1	1	0	9.85794	6.61359	0.468226	4.16216	0.217798	0.685259	others	0.36034	4.04266	0.313657	0.858641	others	-0.606896	6.0067	0.0337175	-1	others	Tbrg4	transforming growth factor beta regulated gene 4 [Source:MGI Symbol;Acc:MGI:1100868]	protein_coding	protein_coding
ENSMUSG00000000399	Ndufa9	5.59962	-0.00134402	1	1	0	-0.0669662	0.290548	0.596925	0	5.27312	5.09715	0.420153	4.43702	0.21639	0.684285	others	0.24452	4.21334	0.431994	0.891563	others	0.279573	5.37673	0.376424	0	others	Ndufa9	NADH:ubiquinone oxidoreductase subunit A9 [Source:MGI Symbol;Acc:MGI:1913358]	protein_coding	protein_coding
ENSMUSG00000000409	Lck	2.99275	0.18778	0.0813853	0.394229	0	0.130438	0.210346	0.503124	0	2.81101	4.04906	0.326695	4.00038	0.398946	0.811817	others	0.425201	4.17608	0.21891	0.825886	others					others	Lck	lymphocyte protein tyrosine kinase [Source:MGI Symbol;Acc:MGI:96756]	protein_coding	protein_coding
ENSMUSG00000000416	Cttnbp2	-1.3368	-0.337018	0.310872	0.708988	0	-0.257963	0.442982	0.732275	0	2.6852	3.26737	0.136741	3.81026	0.727468	0.938196	others	-0.199782	3.35347	0.603019	0.94441	others					others	Cttnbp2	cortactin binding protein 2 [Source:MGI Symbol;Acc:MGI:1353467]	protein_coding	protein_coding
ENSMUSG00000000420	Galnt1	3.9753	0.0630416	0.331766	0.729429	0	0.0393101	0.528879	0.793794	0	5.46914	5.45051	0.562733	4.44457	0.110475	0.553681	others	-0.100894	3.5268	0.784247	0.97252	others	0.631208	6.08172	0.0531077	0	others	Galnt1	polypeptide N-acetylgalactosaminyltransferase 1 [Source:MGI Symbol;Acc:MGI:894693]	protein_coding	protein_coding
ENSMUSG00000000439	Mkrn2	2.54329	0.0137395	0.870318	1	0	0.0629766	0.394569	0.69421	0	4.71176	5.22783	0.71786	4.92845	0.0205097	0.289403	others	-0.0931323	3.78617	0.774193	0.971412	others	-0.0903467	5.13749	0.486511	0	others	Mkrn2	makorin, ring finger protein, 2 [Source:MGI Symbol;Acc:MGI:1914277]	protein_coding	protein_coding
ENSMUSG00000000441	Raf1	6.04989	-0.0541897	0.205835	0.598906	0	-0.0638297	0.140114	0.403182	0	9.02776	7.09612	0.624355	4.82052	0.0444435	0.396337	others	-0.514132	3.23617	0.141381	0.769291	others	-0.383963	6.71216	0.145243	0	others	Raf1	v-raf-leukemia viral oncogene 1 [Source:MGI Symbol;Acc:MGI:97847]	protein_coding	protein_coding
ENSMUSG00000000486	Sept1	4.73398	-0.439889	5.08e-09	1.54e-06	-1	-0.308303	2.67e-05	0.00099456	-1	7.71694	7.82689	1.22608	5.3645	0.000286453	0.0221489	CMTR1_enriched	-0.262617	3.23147	0.507493	0.919968	others	-0.456965	7.36992	0.116658	0	others	Sept1	septin 1 [Source:MGI Symbol;Acc:MGI:1858916]	protein_coding	protein_coding
ENSMUSG00000000489	Pdgfb	0.503894	-0.547761	0.0130094	0.137834	0	-0.241112	0.25723	0.559872	0	3.67635	4.70646	0.45089	4.41822	0.184655	0.65193	others	-0.202813	3.51428	0.564623	0.935591	others	-0.442598	4.26386	0.289459	0	others	Pdgfb	platelet derived growth factor, B polypeptide [Source:MGI Symbol;Acc:MGI:97528]	protein_coding	protein_coding
ENSMUSG00000000530	Acvrl1	-1.51335	0.199068	0.676443	0.930618	0	0.132252	0.875395	0.983732	0	1.37113	4.22797	-0.245703	3.58254	0.505842	0.85763	others	0.177959	4.17474	0.56255	0.935469	others	-0.515222	3.71275	0.411702	0	others	Acvrl1	activin A receptor, type II-like 1 [Source:MGI Symbol;Acc:MGI:1338946]	protein_coding	protein_coding
ENSMUSG00000000531	Grasp	2.93747	-0.244109	0.0189949	0.174387	0	-0.16245	0.109549	0.351894	0	5.38483	6.4082	0.661318	4.7859	0.0382486	0.369948	others	-0.365261	3.35214	0.301566	0.858641	others	0.0540887	6.46229	1	0	others	Grasp	GRP1 (general receptor for phosphoinositides 1)-associated scaffold protein [Source:MGI Symbol;Acc:MGI:1860303]	protein_coding	protein_coding
ENSMUSG00000000532	Acvr1b	3.10198	0.0879817	0.23259	0.631316	0	-0.0454131	0.551621	0.809979	0	2.85811	6.27109	-0.0912844	3.6993	0.810554	0.96328	others	-0.835021	2.69889	0.035634	0.586518	others	-0.359099	5.91199	0.170256	0	others	Acvr1b	activin A receptor, type 1B [Source:MGI Symbol;Acc:MGI:1338944]	protein_coding	protein_coding
ENSMUSG00000000538	Tom1l2	1.98879	0.0570537	0.555189	0.877761	0	-0.0586192	0.56564	0.818338	0	2.52944	5.24823	0.0969745	3.79134	0.800512	0.958614	others	0.231102	3.99947	0.499754	0.919496	others	-0.65782	4.59041	0.0633655	0	others	Tom1l2	target of myb1-like 2 (chicken) [Source:MGI Symbol;Acc:MGI:2443306]	protein_coding	protein_coding
ENSMUSG00000000544	Gpa33	3.28959	-0.45807	3.74e-06	0.000339004	-1	-0.165198	0.0868224	0.307758	0	4.60924	5.26276	0.00620269	4.2987	0.983861	0.997976	others	-0.0661902	4.20071	0.809913	0.977554	others	-0.0694312	5.19333	0.788264	0	others	Gpa33	glycoprotein A33 (transmembrane) [Source:MGI Symbol;Acc:MGI:1891703]	protein_coding	protein_coding
ENSMUSG00000000552	Zfp385a	3.86756	0.310494	0.000160399	0.00672264	1	0.256743	0.00177213	0.0238394	1	5.17891	4.7643	0.212393	3.98412	0.567389	0.885148	others	0.0771192	3.81127	0.824649	0.97881	others	-0.304579	4.45972	0.605875	0	others	Zfp385a	zinc finger protein 385A [Source:MGI Symbol;Acc:MGI:1352495]	protein_coding	protein_coding
ENSMUSG00000000555	Itga5	4.96906	-0.127403	0.0240254	0.200184	0	0.00701442	0.911709	0.997387	0	4.28249	6.55338	0.151347	4.11817	0.660594	0.91607	others	0.0814938	4.03449	0.794691	0.973707	others	-0.815679	5.7377	0.00500075	-1	others	Itga5	integrin alpha 5 (fibronectin receptor alpha) [Source:MGI Symbol;Acc:MGI:96604]	protein_coding	protein_coding
ENSMUSG00000000561	Wdr77	4.6119	-0.107834	0.0997401	0.433385	0	-0.0126765	0.857933	0.975486	0	7.50477	6.97098	0.34205	4.32568		0.752666	others	-0.273311	3.47725	0.430835	0.891563	others	0.135357	7.10634	1	0	others	Wdr77	WD repeat domain 77 [Source:MGI Symbol;Acc:MGI:1917715]	protein_coding	protein_coding
ENSMUSG00000000563	Atp5f1	6.64159	0.0322087	0.58126	0.891731	0	0.0993748	0.0818662	0.299311	0	5.80839	5.2691	0.38574	4.41781	0.238036	0.704175	others	0.301724	4.32698	0.321143	0.858641	others					others	Atp5f1	ATP synthase peripheral stalk-membrane subunit b [Source:MGI Symbol;Acc:MGI:1100495]	protein_coding	protein_coding
ENSMUSG00000000567	Sox9	-1.84297	0.477521	0.414883	0.793548	0	0.688776	0.13725	0.397476	0	3.98046	3.98111	0.619267	3.9761	0.153891	0.615104	others	-0.0144448	3.11727	0.975491	0.997043	others					others	Sox9	SRY (sex determining region Y)-box 9 [Source:MGI Symbol;Acc:MGI:98371]	protein_coding	protein_coding
ENSMUSG00000000568	Hnrnpd	5.45192	-0.0793854	0.154916	0.533255	0	-0.0190879	0.735072	0.917361	0	7.95338	6.69843	1.24081	4.89435	0.00184165	0.0772922	others	-1.36928	1.3809	0.0210723	0.507046	others	0.268316	6.96674	0.642335	0	others	Hnrnpd	heterogeneous nuclear ribonucleoprotein D [Source:MGI Symbol;Acc:MGI:101947]	protein_coding	protein_coding
ENSMUSG00000000579	Dynlt1c	0.482022	0.426319	0.0635688	0.344571	0	0.0257215	0.938239	1	0	3.23233	5.17605	0.56043	4.0847	0.170711	0.636172	others	0.674861	4.30354	0.068617	0.680267	others	-0.694575	4.48148	0.147798	0	others	Dynlt1c	dynein light chain Tctex-type 1C [Source:MGI Symbol;Acc:MGI:3807476]	protein_coding	protein_coding
ENSMUSG00000000581	C1d	2.85257	-0.0305257	0.781615	0.970459	0	0.0726851	0.457872	0.744639	0	5.72213	4.55405	0.099717	4.13167	0.764286	0.948069	others	0.488238	4.71954	0.0809834	0.699781	others	0.0482923	4.60235	0.670867	0	others	C1d	C1D nuclear receptor co-repressor [Source:MGI Symbol;Acc:MGI:1927354]	protein_coding	protein_coding
ENSMUSG00000000594	Gm2a	0.811147	-0.48448	0.00343652	0.0587944	0	-0.376848	0.0173974	0.115115	0	4.56998	4.39921	-0.365313	3.42534	0.335507	0.773793	others	-0.170446	3.67772	0.605756	0.944675	others	-0.0392403	4.35997	0.824063	0	others	Gm2a	GM2 ganglioside activator protein [Source:MGI Symbol;Acc:MGI:95762]	protein_coding	protein_coding
ENSMUSG00000000600	Krit1	3.83059	0.18526	0.0029933	0.0536896	0	0.136349	0.0295016	0.161033	0	5.6631	6.05962	1.18591	5.26425	0.000500157	0.0323683	CMTR1_enriched	0.0750189	3.66661	0.84159	0.981624	others	-0.101704	5.95792	0.770943	0	others	Krit1	KRIT1, ankyrin repeat containing [Source:MGI Symbol;Acc:MGI:1930618]	protein_coding	protein_coding
ENSMUSG00000000605	Clcn4	1.04969	-0.394891	0.00496075	0.0755431	0	-0.133026	0.313111	0.621166	0	2.9262	4.22373	-0.0655758	3.38916	0.878331	0.974031	others	-0.439182	2.885	0.312606	0.858641	others	-0.262732	3.961	0.485667	0	others	Clcn4	chloride channel, voltage-sensitive 4 [Source:MGI Symbol;Acc:MGI:104571]	protein_coding	protein_coding
ENSMUSG00000000617	Grm6	0.250657	0.00504708	1	1	0	0.292421	0.117372	0.364431	0	2.94565	4.67156	-0.396874	3.4128	0.288816	0.739921	others	0.115731	4.11333	0.706511	0.961772	others					others	Grm6	glutamate receptor, metabotropic 6 [Source:MGI Symbol;Acc:MGI:1351343]	protein_coding	protein_coding
ENSMUSG00000000627	Sema4f	-0.248246	-0.163946	0.575467	0.888829	0	-0.0310387	0.938177	1	0	1.63801	3.89183	-0.210698	3.73963	0.548669	0.879228	others	-0.182144	3.77205	0.562041	0.935469	others	-0.939595	2.95223	0.0329275	-1	others	Sema4f	sema domain, immunoglobulin domain (Ig), TM domain, and short cytoplasmic domain [Source:MGI Symbol;Acc:MGI:1340055]	protein_coding	protein_coding
ENSMUSG00000000628	Hk2	5.99701	-0.145875	0.00726997	0.0964761	0	-0.0448715	0.406646	0.703512	0	8.8442	6.95253	-0.188345	3.92109	0.570454	0.88715	others	-0.178781	3.92752	0.545186	0.934259	others	-0.0667441	6.88579	0.722325	0	others	Hk2	hexokinase 2 [Source:MGI Symbol;Acc:MGI:1315197]	protein_coding	protein_coding
ENSMUSG00000000631	Myo18a	3.80507	0.0154241	0.800373	0.976316	0	-0.117322	0.0489766	0.220057	0	3.11312	5.44885	-0.123314	3.90862	0.714224	0.933914	others	-0.478834	3.41589	0.141222	0.769291	others	-0.415257	5.03359	0.192081	0	others	Myo18a	myosin XVIIIA [Source:MGI Symbol;Acc:MGI:2667185]	protein_coding	protein_coding
ENSMUSG00000000632	Sez6	0.274711	-0.266156	0.23701	0.636216	0	0.0650715	0.79087	0.946373	0	3.01776	4.17051	0.166131	3.77751	0.679818	0.923362	others	-0.169225	3.32479	0.668713	0.95586	others	-0.576935	3.59358	0.135086	0	others	Sez6	seizure related gene 6 [Source:MGI Symbol;Acc:MGI:104745]	protein_coding	protein_coding
ENSMUSG00000000686	Abhd15	-1.21821	0.699207	0.176339	0.561143	0	-0.0196645	1	1	0	2.22115	4.72939	-0.627147	3.14484	0.111472	0.555936	others	-0.0853506	3.85314	0.786882	0.97252	others	0.366609	5.096	0.393779	0	others	Abhd15	abhydrolase domain containing 15 [Source:MGI Symbol;Acc:MGI:1914727]	protein_coding	protein_coding
ENSMUSG00000000693	Loxl3	-0.967158	0.338757	0.367475	0.757793	0	0.265029	0.465226	0.750597	0	2.83956	3.99322	0.201772	4.21785	0.54214	0.876002	others	0.321025	4.41364	0.278859	0.851974	others	-0.186111	3.80711	1	0	others	Loxl3	lysyl oxidase-like 3 [Source:MGI Symbol;Acc:MGI:1337004]	protein_coding	protein_coding
ENSMUSG00000000708	Kat2b	3.95397	-0.466349	5.81e-13	6.92e-10	-1	-0.200514	0.00152132	0.0211142	-1	4.46579	6.33821	-0.0352642	3.77417	0.923168	0.981713	others	-0.644866	2.94645	0.0913762	0.717183	others	-0.252884	6.08533	0.418373	0	others	Kat2b	K(lysine) acetyltransferase 2B [Source:MGI Symbol;Acc:MGI:1343094]	protein_coding	protein_coding
ENSMUSG00000000711	Rab5b	3.2896	-0.0850541	0.304069	0.703179	0	-0.0552578	0.499419	0.775031	0	5.73203	7.50883	0.498576	4.63755	0.116463	0.565349	others	0.0159601	3.96947	0.959373	0.995196	others	0.0294578	7.53829	1	0	others	Rab5b	RAB5B, member RAS oncogene family [Source:MGI Symbol;Acc:MGI:105938]	protein_coding	protein_coding
ENSMUSG00000000730	Dnmt3l	7.57287	0.0387232	0.290318	0.692609	0	0.15703	1.25e-05	0.000544632	1	1.86718	3.50818	0.0348664	3.80724	0.926489	0.982173	others	0.34932	4.2736	0.271363	0.851974	others					others	Dnmt3l	DNA (cytosine-5-)-methyltransferase 3-like [Source:MGI Symbol;Acc:MGI:1859287]	protein_coding	protein_coding
ENSMUSG00000000731	Aire	3.32968	0.00974169	0.971471	1	0	0.110233	0.343094	0.649989	0	2.77087	3.91528	-0.110557	4.0724	0.723123	0.937148	others	0.11471	4.39361	0.674922	0.957231	others	0.316288	4.23156	0.418779	0	others	Aire	autoimmune regulator (autoimmune polyendocrinopathy candidiasis ectodermal dystrophy) [Source:MGI Symbol;Acc:MGI:1338803]	protein_coding	protein_coding
ENSMUSG00000000732	Icosl	4.72005	0.00386749	0.953334	1	0	0.0177837	0.779695	0.941039	0	4.24829	5.62243	0.395096	4.48912	0.221519	0.689859	others	-0.166394	3.71147	0.608807	0.944717	others	-0.550895	5.07153	0.0850887	0	others	Icosl	icos ligand [Source:MGI Symbol;Acc:MGI:1354701]	protein_coding	protein_coding
ENSMUSG00000000738	Spg7	4.11773	0.185573	0.0023103	0.0448639	1	-0.0583425	0.343434	0.650263	0	4.03399	3.6314	-0.0510512	4.36823	0.855467	0.96872	others	0.279548	4.853	0.256309	0.84851	others	0.617021	4.24842	0.170985	0	others	Spg7	SPG7, paraplegin matrix AAA peptidase subunit [Source:MGI Symbol;Acc:MGI:2385906]	protein_coding	protein_coding
ENSMUSG00000000739	Sult5a1	-0.486299	0.132165	0.680793	0.932373	0	0.411034	0.117406	0.364431	0	3.06922	4.31085	0.412526	4.89076	0.127668	0.580594	others	0.184873	4.58627	0.478898	0.918331	others	-0.200564	4.11029	0.898361	0	others	Sult5a1	sulfotransferase family 5A, member 1 [Source:MGI Symbol;Acc:MGI:1931463]	protein_coding	protein_coding
ENSMUSG00000000740	Rpl13	9.29188	-0.0468722	0.338322	0.735579	0	-0.113162	0.0205476	0.128903	0	10.6468	8.08148	1.02054	5.4991	0.000248209	0.0200708	CMTR1_enriched	-0.110641	3.87198	0.72102	0.963018	others	-0.418814	7.66266	0.11325	0	ribo	Rpl13	ribosomal protein L13 [Source:MGI Symbol;Acc:MGI:105922]	protein_coding	protein_coding
ENSMUSG00000000743	Chmp1a	4.89895	-0.0404277	0.508993	0.849901	0	-0.0352098	0.558012	0.813559	0	4.47856	5.18303	0.322113	4.20315	0.369806	0.795354	others	-0.0389018	3.71161	0.910322	0.991051	others	0.0784742	5.26151	1	0	others	Chmp1a	charged multivesicular body protein 1A [Source:MGI Symbol;Acc:MGI:1920159]	protein_coding	protein_coding
ENSMUSG00000000751	Rpa1	5.79441	-0.0736948	0.126146	0.487093	0	0.0194736	0.685796	0.891162	0	5.48662	6.12693	0.237818	4.72801	0.378986	0.799696	others	-0.267971	4.02234	0.327531	0.858641	others	-0.811343	5.31559	0.0113419	-1	others	Rpa1	replication protein A1 [Source:MGI Symbol;Acc:MGI:1915525]	protein_coding	protein_coding
ENSMUSG00000000753	Serpinf1	1.02201	-0.322047	0.144421	0.517271	0	-0.350357	0.105658	0.345115	0	2.68994	4.82387	-0.217567	3.78283	0.522631	0.867525	others	-0.568834	3.29478	0.0862915	0.710294	others	0.106608	4.93048	0.82638	0	others	Serpinf1	serine (or cysteine) peptidase inhibitor, clade F, member 1 [Source:MGI Symbol;Acc:MGI:108080]	protein_coding	protein_coding
ENSMUSG00000000759	Tubgcp3	4.04676	0.139157	0.0368768	0.257705	0	0.036655	0.59981	0.837975	0	5.31817	4.92214	0.351755	4.39963	0.282292	0.738486	others	0.240175	4.2666	0.429489	0.891563	others	-0.319231	4.60291	0.343371	0	others	Tubgcp3	tubulin, gamma complex associated protein 3 [Source:MGI Symbol;Acc:MGI:2183752]	protein_coding	protein_coding
ENSMUSG00000000776	Polr3d	4.84522	-0.0105092	0.866008	0.998734	0	-0.0561263	0.366682	0.671586	0	9.34411	6.47284	0.770698	5.03574	0.0118293	0.219684	others	-0.327351	3.48829	0.330947	0.861356	others	-0.28962	6.18322	0.470407	0	others	Polr3d	polymerase (RNA) III (DNA directed) polypeptide D [Source:MGI Symbol;Acc:MGI:1914315]	protein_coding	protein_coding
ENSMUSG00000000782	Tcf7	4.47932	0.00632081	0.932485	1	0	0.0704286	0.323579	0.631621	0	4.36413	4.9779	0.219911	3.852	0.593975	0.893943	others	-1.0931	2.1137	0.0212353	0.509032	others	-0.20602	4.77188	0.492254	0	others	Tcf7	transcription factor 7, T cell specific [Source:MGI Symbol;Acc:MGI:98507]	protein_coding	protein_coding
ENSMUSG00000000787	Ddx3x	7.33909	-0.040795	0.467652	0.829289	0	0.0544905	0.332937	0.640642	0	11.0924	7.37609	1.65894	5.3126	5.42e-05	0.00674056	CMTR1_enriched	0.390755	3.47072	0.418195	0.891563	others	0.0141276	7.39022	0.886122	0	others	Ddx3x	DEAD/H (Asp-Glu-Ala-Asp/His) box polypeptide 3, X-linked [Source:MGI Symbol;Acc:MGI:103064]	protein_coding	protein_coding
ENSMUSG00000000791	Il12rb1	-1.13294	0.420121	0.467715	0.829289	0	0.671022	0.129236	0.384137	0	3.66585	3.32286	0.29429	4.02798	0.439393	0.828584	others	-0.308279	3.20565	0.432516	0.891563	others					others	Il12rb1	interleukin 12 receptor, beta 1 [Source:MGI Symbol;Acc:MGI:104579]	protein_coding	protein_coding
ENSMUSG00000000792	Slc5a5	1.71533	-0.106321	0.458863	0.82223	0	-0.0161521	0.913702	0.998066	0	7.73164	5.36673	0.378467	4.34554	0.28695	0.739253	others	-0.28149	3.43495	0.424925	0.891563	others	0.0803633	5.4471	0.753073	0	others	Slc5a5	solute carrier family 5 (sodium iodide symporter), member 5 [Source:MGI Symbol;Acc:MGI:2149330]	protein_coding	protein_coding
ENSMUSG00000000804	Usp32	3.31298	0.104561	0.161723	0.54149	0	0.131898	0.0770508	0.288504	0	4.5206	5.26373	0.560411	3.94258	0.190903	0.658879	others	-0.00456744	3.17815	0.991946	0.998585	others	-0.0834844	5.18025	0.646929	0	others	Usp32	ubiquitin specific peptidase 32 [Source:MGI Symbol;Acc:MGI:2144475]	protein_coding	protein_coding
ENSMUSG00000000805	Car4	4.10928	0.0892006	0.346635	0.741177	0	0.26512	0.00280686	0.0334199	1	4.1379	4.25063	-0.455793	3.59278	0.184884	0.652085	others	0.0885069	4.33277	0.749751	0.968284	others	0.0100643	4.2607	1	0	others	Car4	carbonic anhydrase 4 [Source:MGI Symbol;Acc:MGI:1096574]	protein_coding	protein_coding
ENSMUSG00000000811	Txnrd3	2.177	-0.021019	0.858339	0.99678	0	0.180915	0.107662	0.348521	0	6.55491	5.36472	0.371667	4.30529	0.276848	0.735147	others	0.376115	4.34506	0.227356	0.830249	others	-0.374656	4.99006	0.26484	0	others	Txnrd3	thioredoxin reductase 3 [Source:MGI Symbol;Acc:MGI:2386711]	protein_coding	protein_coding
ENSMUSG00000000823	Zfp512b	4.41447	-0.0756333	0.215798	0.609499	0	-0.127783	0.0347587	0.178788	0	4.86504	7.05068	0.683782	4.54775	0.0543167	0.428494	others	-0.260655	3.23427	0.510589	0.921039	others	-0.302772	6.74791	0.319589	0	others	Zfp512b	zinc finger protein 512B [Source:MGI Symbol;Acc:MGI:2685478]	protein_coding	protein_coding
ENSMUSG00000000826	Dnajc5	4.0299	-0.104031	0.030607	0.230603	0	-0.0514411	0.273254	0.578518	0	8.54768	6.79118	0.523661	4.4575	0.125798	0.578037	others	0.562945	4.56034	0.0683327	0.680267	others	-0.461346	6.32983	0.121834	0	others	Dnajc5	DnaJ heat shock protein family (Hsp40) member C5 [Source:MGI Symbol;Acc:MGI:892995]	protein_coding	protein_coding
ENSMUSG00000000827	Tpd52l2	4.42146	-0.0181251	0.715749	0.944498	0	0.013319	0.814676	0.955803	0	6.05085	5.60941	0.0683343	4.11617	0.834371	0.967118	others	0.229563	4.36208	0.430863	0.891563	others	-0.109907	5.4995	0.626501	0	others	Tpd52l2	tumor protein D52-like 2 [Source:MGI Symbol;Acc:MGI:1913564]	protein_coding	protein_coding
ENSMUSG00000000838	Fmr1	4.65054	0.0549876	0.376369	0.765076	0	0.224322	0.000198266	0.00473822	1	8.29865	4.5951	1.07976	4.75354	0.00617492	0.153908	others	-0.274955	2.85698	0.560776	0.935469	others					others	Fmr1	fragile X mental retardation 1 [Source:MGI Symbol;Acc:MGI:95564]	protein_coding	protein_coding
ENSMUSG00000000861	Bcl11a	2.76514	0.0549728	0.506575	0.848278	0	-0.0157424	0.846715	0.970592	0	5.72571	3.46828	-0.661502	2.41722	0.195367	0.664374	others	-0.669115	2.38243	0.178038	0.791284	others					others	Bcl11a	B cell CLL/lymphoma 11A (zinc finger protein) [Source:MGI Symbol;Acc:MGI:106190]	protein_coding	protein_coding
ENSMUSG00000000876	Pxmp4	0.602825	0.542935	0.0109181	0.123318	0	0.0755365	0.744409	0.922205	0	3.20857	4.78912	-0.0597772	4.01936	0.855874	0.96872	others	0.248902	4.46881	0.374705	0.863787	others	-0.0545709	4.73455	0.929398	0	others	Pxmp4	peroxisomal membrane protein 4 [Source:MGI Symbol;Acc:MGI:1891701]	protein_coding	protein_coding
ENSMUSG00000000881	Dlg3	2.52454	-0.0487212	0.606803	0.902709	0	0.00937744	0.941232	1	0	0.825204	3.72808	0.256856	3.36609	0.589055	0.892454	others	-0.105744	2.89121	0.832718	0.980291	others					others	Dlg3	discs large MAGUK scaffold protein 3 [Source:MGI Symbol;Acc:MGI:1888986]	protein_coding	protein_coding
ENSMUSG00000000884	Gnb1l	1.15022	-0.0737343	0.621217	0.91027	0	-0.287184	0.0619823	0.252424	0	5.68244	6.14109	0.301216	4.26775	0.398428	0.811602	others	-0.463417	3.21783	0.199482	0.811796	others	0.00877384	6.14986	1	0	others	Gnb1l	guanine nucleotide binding protein (G protein), beta polypeptide 1-like [Source:MGI Symbol;Acc:MGI:1338057]	protein_coding	protein_coding
ENSMUSG00000000901	Mmp11	3.04573	-0.0623835	0.570875	0.88576	0	-0.0919345	0.40545	0.702842	0	7.56932	7.90776	0.534571	4.82699	0.0680918	0.465827	others	0.0258411	4.11798	0.930512	0.99374	others	-0.54308	7.36468	0.100412	0	others	Mmp11	matrix metallopeptidase 11 [Source:MGI Symbol;Acc:MGI:97008]	protein_coding	protein_coding
ENSMUSG00000000902	Smarcb1	6.15861	-0.0151537	0.753076	0.957977	0	-0.0947145	0.0582901	0.243449	0	6.40839	6.59948	-0.381294	3.75773	0.237577	0.703764	others	-0.0416258	4.21388	0.880293	0.986895	others	-0.22861	6.37087	0.479938	0	others	Smarcb1	SWI/SNF related, matrix associated, actin dependent regulator of chromatin, subfamily b, member 1 [Source:MGI Symbol;Acc:MGI:1328366]	protein_coding	protein_coding
ENSMUSG00000000915	Hip1r	1.39153	-0.00313608	0.970784	1	0	-0.0912531	0.395045	0.694682	0	3.72524	4.02903	-0.129164	3.82105	0.711735	0.933479	others	-0.574751	3.20865	0.0957269	0.721921	others	0.227895	4.25692	0.498372	0	others	Hip1r	huntingtin interacting protein 1 related [Source:MGI Symbol;Acc:MGI:1352504]	protein_coding	protein_coding
ENSMUSG00000000916	Nsun5	4.4098	-0.143038	0.0341022	0.246006	0	-0.0318791	0.628985	0.855939	0	3.78507	5.87265	0.243108	4.53561	0.403557	0.814433	others	-0.173106	3.95829	0.553724	0.935469	others	-0.429203	5.44345	0.293002	0	others	Nsun5	NOL1/NOP2/Sun domain family, member 5 [Source:MGI Symbol;Acc:MGI:2140844]	protein_coding	protein_coding
ENSMUSG00000000934	Top1mt	2.41754	-0.127947	0.418813	0.796331	0	-0.0571707	0.725483	0.912593	0	3.7933	5.03891	0.0930659	4.00969	0.788492	0.954629	others	0.385959	4.45187	0.197887	0.809087	others	-0.658095	4.38082	0.0482213	-1	others	Top1mt	DNA topoisomerase 1, mitochondrial [Source:MGI Symbol;Acc:MGI:1920210]	protein_coding	protein_coding
ENSMUSG00000000948	Gm38393	4.5088	0.0457705	0.608648	0.903356	0	0.19691	0.0226975	0.136427	0	5.53223	3.94333	1.10773	4.93581	0.00240368	0.0909363	others	0.434436	3.9882	0.257506	0.84851	others					others	Gm38393	predicted gene, 38393 [Source:MGI Symbol;Acc:MGI:5613898]	protein_coding	processed_transcript
ENSMUSG00000000957	Mmp14	2.18587	0.0184666	0.890258	1	0	-0.00260706	1	1	0	6.67822	4.69869	0.488753	3.6856	0.285736	0.738486	others	0.524393	3.78024	0.24008	0.833363	others	-0.360016	4.33868	0.299259	0	others	Mmp14	matrix metallopeptidase 14 (membrane-inserted) [Source:MGI Symbol;Acc:MGI:101900]	protein_coding	protein_coding
ENSMUSG00000000958	Slc7a7	5.23577	0.0382725	0.458332	0.821895	0	-0.0506963	0.338462	0.646288	0	6.50598	5.26625	-0.33293	2.99889	0.468177	0.840149	others	-0.147247	3.24279	0.724266	0.963552	others	-0.301781	4.96447	0.240107	0	others	Slc7a7	solute carrier family 7 (cationic amino acid transporter, y+ system), member 7 [Source:MGI Symbol;Acc:MGI:1337120]	protein_coding	protein_coding
ENSMUSG00000000959	Oxa1l	3.86199	-0.0781865	0.311978	0.710362	0	-0.0356842	0.653694	0.871472	0	7.64307	5.00062	0.655829	4.3093	0.0900662	0.515185	others	0.42494	4.0169	0.258186	0.84853	others	0.301676	5.3023	0.37401	0	others	Oxa1l	oxidase assembly 1-like [Source:MGI Symbol;Acc:MGI:1916339]	protein_coding	protein_coding
ENSMUSG00000000976	Heatr6	3.39898	0.0266402	0.706566	0.940201	0	-0.0862091	0.178656	0.460469	0	6.81133	5.39624	0.151097	4.22984	0.639869	0.909949	others	0.360978	4.55606	0.203164	0.813656	others	0.033647	5.42988	1	0	others	Heatr6	HEAT repeat containing 6 [Source:MGI Symbol;Acc:MGI:1919790]	protein_coding	protein_coding
ENSMUSG00000001014	Icam4	0.451786	0.389702	0.373243	0.762007	0	0.106639	0.890814	0.989193	0	7.50266	6.42533	0.209377	4.10882	0.557426	0.881551	others	0.534972	4.61423	0.0736426	0.689617	others					others	Icam4	intercellular adhesion molecule 4, Landsteiner-Wiener blood group [Source:MGI Symbol;Acc:MGI:1925619]	protein_coding	protein_coding
ENSMUSG00000001016	Ilf2	6.47292	-0.0798397	0.0598004	0.333839	0	-0.0506466	0.235698	0.535578	0	7.21799	4.30126	0.844605	4.70859	0.0169863	0.264152	others	0.780775	4.67569	0.0164115	0.470713	others	0.333899	4.63516	0.40731	0	others	Ilf2	interleukin enhancer binding factor 2 [Source:MGI Symbol;Acc:MGI:1915031]	protein_coding	protein_coding
ENSMUSG00000001017	Chtop	5.5407	-0.0537751	0.257474	0.658327	0	-0.000475203	1	1	0	8.29046	5.39257	0.503089	4.75533	0.0979653	0.529651	others	-0.449968	3.42943	0.169539	0.786588	others	0.379924	5.7725	0.244923	0	others	Chtop	chromatin target of PRMT1 [Source:MGI Symbol;Acc:MGI:1913761]	protein_coding	protein_coding
ENSMUSG00000001018	Snapin	3.57248	0.362267	0.000116739	0.00522069	1	0.325211	0.00045913	0.00880316	1	7.4985	7.29526	0.106402	4.34419	0.734101	0.940792	others	-0.751787	3.17159	0.0206729	0.50344	others	-0.37263	6.92263	0.163644	0	others	Snapin	SNAP-associated protein [Source:MGI Symbol;Acc:MGI:1333745]	protein_coding	protein_coding
ENSMUSG00000001025	S100a6	3.20125	-0.104368	0.566117	0.883966	0	0.0242696	0.933987	1	0	4.36582	4.03818	-0.245291	3.93765	0.435113	0.826012	others	0.300222	4.71344	0.248769	0.839138	others	0.693292	4.73147	0.0515798	0	others	S100a6	S100 calcium binding protein A6 (calcyclin) [Source:MGI Symbol;Acc:MGI:1339467]	protein_coding	protein_coding
ENSMUSG00000001034	Mapk7	3.94422	0.128993	0.0415554	0.27514	0	0.108602	0.0893186	0.312256	0	5.52125	5.08937	0.492073	3.74378	0.283442	0.738486	others	0.0567893	3.16298	0.905285	0.990349	others	-0.538061	4.55131	0.13406	0	others	Mapk7	mitogen-activated protein kinase 7 [Source:MGI Symbol;Acc:MGI:1346347]	protein_coding	processed_transcript
ENSMUSG00000001036	Epn2	4.48188	-0.133066	0.0104461	0.120311	0	-0.0789215	0.126467	0.379502	0	4.17542	4.91771	0.914742	4.81359	0.0101577	0.202823	others	0.243872	3.87272	0.507314	0.919966	others	-0.104059	4.81365	0.726004	0	others	Epn2	epsin 2 [Source:MGI Symbol;Acc:MGI:1333766]	protein_coding	protein_coding
ENSMUSG00000001039	B9d1	4.40764	0.218453	0.0412634	0.274229	0	0.11105	0.322152	0.630434	0	5.12104	4.81907	-0.00259474	4.04577	0.993784	0.998268	others	0.0550367	4.13466	0.853412	0.982741	others	-0.108915	4.71015	0.815688	0	others	B9d1	B9 protein domain 1 [Source:MGI Symbol;Acc:MGI:1351471]	protein_coding	processed_transcript
ENSMUSG00000001052	Sec24b	4.23734	-0.0803261	0.129456	0.491762	0	0.0210745	0.697892	0.898752	0	2.10234	3.59626	0.289576	4.36905	0.37441	0.797212	others	0.234205	4.31438	0.431668	0.891563	others	0.085766	3.68203	0.672232	0	others	Sec24b	Sec24 related gene family, member B (S. cerevisiae) [Source:MGI Symbol;Acc:MGI:2139764]	protein_coding	protein_coding
ENSMUSG00000001053	N4bp3	3.91725	-0.0643771	0.44675	0.814471	0	-0.222296	0.00787411	0.0679856	0	3.71624	5.78043	0.66685	4.73009	0.0407629	0.381151	others	-0.0356514	3.74795	0.916501	0.992377	others	-0.029595	5.75084	1	0	others	N4bp3	NEDD4 binding protein 3 [Source:MGI Symbol;Acc:MGI:2442218]	protein_coding	protein_coding
ENSMUSG00000001054	Rmnd5b	3.84209	-0.162048	0.0401558	0.270737	0	-0.223709	0.00450132	0.0462071	-1	6.83239	5.49398	0.626245	4.79439	0.0427246	0.389418	others	-0.0215159	3.88834	0.946326	0.994624	others	0.192181	5.68616	0.711628	0	others	Rmnd5b	required for meiotic nuclear division 5 homolog B [Source:MGI Symbol;Acc:MGI:1913339]	protein_coding	protein_coding
ENSMUSG00000001056	Nhp2	7.41218	0.0155391	0.77093	0.965872	0	-0.0343783	0.514252	0.784475	0	7.52473	5.05893	0.562927	4.67227	0.0758207	0.486121	others	0.0805636	4.00488	0.799549	0.975124	others	0.160365	5.2193	0.677666	0	others	Nhp2	NHP2 ribonucleoprotein [Source:MGI Symbol;Acc:MGI:1098547]	protein_coding	protein_coding
ENSMUSG00000001062	Vps9d1	2.77779	0.0583829	0.639228	0.916873	0	-0.116873	0.302443	0.609382	0	2.72707	5.37356	0.561568	4.47763	0.112417	0.557141	others	-1.26349	2.03753	0.00600986	0.350302	others	-0.194662	5.1789	0.544886	0	others	Vps9d1	VPS9 domain containing 1 [Source:MGI Symbol;Acc:MGI:1914143]	protein_coding	protein_coding
ENSMUSG00000001065	Zfp276	2.0084	-0.0540665	0.630771	0.913118	0	-0.149926	0.152663	0.422236	0	3.00708	5.20466	0.688875	4.47942	0.0660353	0.460872	others	-1.39308	1.7122	0.00608288	0.350302	others					others	Zfp276	zinc finger protein (C2H2 type) 276 [Source:MGI Symbol;Acc:MGI:1888495]	protein_coding	protein_coding
ENSMUSG00000001082	Mfsd10	5.40501	-0.00248564	0.990876	1	0	-0.104206	0.0684186	0.268223	0	7.72646	6.32582	0.102807	4.24184	0.743178	0.943523	others	0.347572	4.61468	0.206406	0.813656	others	-0.0956771	6.23015	0.741856	0	others	Mfsd10	major facilitator superfamily domain containing 10 [Source:MGI Symbol;Acc:MGI:1915544]	protein_coding	protein_coding
ENSMUSG00000001089	Luzp1	4.4726	0.0775686	0.0835229	0.399434	0	0.105757	0.0183112	0.118944	0	6.72837	6.12736	0.415932	4.40034	0.221678	0.689984	others	-0.0730721	3.72706	0.828654	0.979664	others	-0.533391	5.59397	0.0449398	-1	others	Luzp1	leucine zipper protein 1 [Source:MGI Symbol;Acc:MGI:107629]	protein_coding	protein_coding
ENSMUSG00000001098	Kctd10	4.01656	0.220969	0.000357893	0.011964	1	0.448409	2.45e-14	1.32e-11	1	4.33858	5.22842	0.464385	4.11732	0.249312	0.711396	others	-0.732544	2.49871	0.11088	0.740335	others	-0.29426	4.93416	0.498579	0	others	Kctd10	potassium channel tetramerisation domain containing 10 [Source:MGI Symbol;Acc:MGI:2141207]	protein_coding	protein_coding
ENSMUSG00000001100	Poldip2	5.11125	-0.130966	0.0655349	0.348888	0	-0.153776	0.0317602	0.169425	0	7.01608	6.79108	0.766753	5.05891	0.0107437	0.20936	others	0.146155	4.18488	0.628819	0.947623	others	0.0317936	6.82287	1	0	others	Poldip2	polymerase (DNA-directed), delta interacting protein 2 [Source:MGI Symbol;Acc:MGI:1915061]	protein_coding	protein_coding
ENSMUSG00000001105	Ift20	4.16653	-0.0985252	0.325639	0.724275	0	-0.191803	0.0621012	0.252784	0	6.19779	6.23143	-0.00440601	4.04361	0.9896	0.998031	others	0.084629	4.17736	0.775121	0.971578	others	-0.42877	5.80266	0.203815	0	others	Ift20	intraflagellar transport 20 [Source:MGI Symbol;Acc:MGI:1915585]	protein_coding	protein_coding
ENSMUSG00000001120	Pcbp3	3.34359	0.119402	0.243494	0.642496	0	0.0957452	0.35036	0.657058	0	3.75211	4.99004	0.192645	4.17586	0.567924	0.885494	others	-1.23738	2.27627	0.0026627	0.253862	others	-0.397951	4.59209	0.32711	0	others	Pcbp3	poly(rC) binding protein 3 [Source:MGI Symbol;Acc:MGI:1890470]	protein_coding	protein_coding
ENSMUSG00000001123	Lgals9	1.67985	-0.403571	0.0317987	0.236083	0	-0.115102	0.522547	0.789834	0	3.65836	4.37433	-0.298476	3.45432	0.435238	0.826012	others	0.0445255	3.92301	0.890769	0.988965	others	-0.460022	3.91431	0.277896	0	others	Lgals9	lectin, galactose binding, soluble 9 [Source:MGI Symbol;Acc:MGI:109496]	protein_coding	protein_coding
ENSMUSG00000001127	Araf	5.14865	0.0513415	0.355191	0.74876	0	0.0286162	0.613958	0.84712	0	5.71581	2.7912	0.149726	3.3743	0.742688	0.943523	others	-0.217767	2.88779	0.648563	0.952201	others					others	Araf	Araf proto-oncogene, serine/threonine kinase [Source:MGI Symbol;Acc:MGI:88065]	protein_coding	protein_coding
ENSMUSG00000001128	Cfp	2.14646	-0.127349	0.559976	0.880608	0	-0.212487	0.320016	0.62886	0	5.04742	3.92896	0.495759	3.80131	0.259633	0.720781	others	0.678513	4.11282	0.0980421	0.727116	others					others	Cfp	complement factor properdin [Source:MGI Symbol;Acc:MGI:97545]	protein_coding	protein_coding
ENSMUSG00000001131	Timp1	3.54986	0.0094404	0.959668	1	0	0.0937252	0.518483	0.788259	0	5.70231	4.23462	1.00119	4.47954	0.016683	0.262396	others	0.688447	4.07914	0.100938	0.727165	others	0.155393	4.39001	0.66049	0	others	Timp1	tissue inhibitor of metalloproteinase 1 [Source:MGI Symbol;Acc:MGI:98752]	protein_coding	protein_coding
ENSMUSG00000001134	Uxt	4.04211	-0.147604	0.206578	0.599841	0	0.090148	0.451987	0.740483	0	7.57322	4.85789	0.55786	3.78272	0.219704	0.687898	others	0.414383	3.62173	0.362703	0.863787	others					others	Uxt	ubiquitously expressed prefoldin like chaperone [Source:MGI Symbol;Acc:MGI:1277988]	protein_coding	protein_coding
ENSMUSG00000001138	Cnnm3	3.63469	0.0576636	0.363814	0.755654	0	0.102526	0.102669	0.339133	0	4.52302	6.18407	0.622882	4.87448	0.0392192	0.37461	others	-0.785719	2.93019	0.0290113	0.553703	others	-0.446298	5.73777	0.135753	0	others	Cnnm3	cyclin M3 [Source:MGI Symbol;Acc:MGI:2151055]	protein_coding	protein_coding
ENSMUSG00000001143	Lman2l	3.51065	0.164096	0.0543855	0.317871	0	-0.0811265	0.347665	0.65456	0	5.84474	4.69782	-0.0175837	3.99903	0.958153	0.992477	others	0.434394	4.66636	0.12015	0.7477	others	-0.237705	4.46012	0.38325	0	others	Lman2l	lectin, mannose-binding 2-like [Source:MGI Symbol;Acc:MGI:2443010]	protein_coding	protein_coding
ENSMUSG00000001150	Mcm3ap	5.20346	0.0398207	0.379672	0.76841	0	0.0633928	0.159495	0.433599	0	5.75904	5.3224	0.682739	4.93529	0.0227501	0.301541	others	0.369381	4.51314	0.203172	0.813656	others					others	Mcm3ap	minichromosome maintenance complex component 3 associated protein [Source:MGI Symbol;Acc:MGI:1930089]	protein_coding	protein_coding
ENSMUSG00000001151	Pcnt	5.26797	-0.0853271	0.0985686	0.43056	0	-0.152913	0.00295682	0.0347487	-1	7.76252	6.38693	0.84239	4.89005	0.0102299	0.203715	others	0.680992	4.70587	0.0262591	0.540019	others	-0.0353317	6.35159	0.828936	0	others	Pcnt	pericentrin (kendrin) [Source:MGI Symbol;Acc:MGI:102722]	protein_coding	protein_coding
ENSMUSG00000001156	Mxd1	1.12087	0.107904	0.394807	0.779008	0	-0.176668	0.173044	0.453431	0	5.15173	5.10214	0.261608	4.05208	0.480684	0.846494	others	-0.280937	3.30999	0.456282	0.907921	others	-0.342433	4.75971	0.438989	0	others	Mxd1	MAX dimerization protein 1 [Source:MGI Symbol;Acc:MGI:96908]	protein_coding	protein_coding
ENSMUSG00000001157	Gmcl1	3.57771	-0.159017	0.0488913	0.299287	0	0.0456478	0.58307	0.827832	0	4.91758	5.22871	0.693226	4.83187	0.0297401	0.336967	others	-0.1035	3.71325	0.75735	0.969158	others	-0.0325225	5.19618	1	0	others	Gmcl1	germ cell-less, spermatogenesis associated 1 [Source:MGI Symbol;Acc:MGI:1345156]	protein_coding	protein_coding
ENSMUSG00000001158	Snrnp27	4.52666	0.105054	0.387128	0.773896	0	0.111535	0.368553	0.673587	0	6.04744	5.28565	0.0212581	4.20315	0.94603	0.992316	others	0.507619	4.93115	0.0510576	0.637675	others	-0.120139	5.16551	0.745801	0	others	Snrnp27	small nuclear ribonucleoprotein 27 (U4/U6.U5) [Source:MGI Symbol;Acc:MGI:1913868]	protein_coding	protein_coding
ENSMUSG00000001166	Oas1c	-0.307232	-0.174619	0.677393	0.930649	0	0.0862625	0.846556	0.970569	0	4.27889	4.14793	0.342804	4.3266	0.308506	0.754735	others	0.448898	4.51604	0.134627	0.763808	others					others	Oas1c	2'-5' oligoadenylate synthetase 1C [Source:MGI Symbol;Acc:MGI:2149633]	protein_coding	protein_coding
ENSMUSG00000001173	Ocrl	2.5678	0.113852	0.177698	0.564068	0	0.223683	0.00616397	0.0576675	0	2.63222	4.82883	0.423819	3.64845	0.350621	0.784906	others	-0.169436	2.85532	0.732077	0.965079	others					others	Ocrl	OCRL, inositol polyphosphate-5-phosphatase [Source:MGI Symbol;Acc:MGI:109589]	protein_coding	protein_coding
ENSMUSG00000001175	Calm1	5.83444	-0.0685789	0.158493	0.538373	0	-0.0705355	0.147026	0.41254	0	10.4838	7.01668	2.26469	7.18113	5.46e-15	7.33e-12	CMTR1_enriched	0.114186	3.86527	0.74074	0.966991	others	-0.124303	6.89238	0.594446	0	others	Calm1	calmodulin 1 [Source:MGI Symbol;Acc:MGI:88251]	protein_coding	protein_coding
ENSMUSG00000001211	Agpat3	2.55196	0.0140686	0.865635	0.998582	0	-0.0561672	0.45441	0.741843	0	2.66936	5.01044	0.103358	3.93096	0.779183	0.953208	others	-0.872203	2.62101	0.0317783	0.572363	others	0.513556	5.52399	0.107327	0	others	Agpat3	1-acylglycerol-3-phosphate O-acyltransferase 3 [Source:MGI Symbol;Acc:MGI:1336186]	protein_coding	protein_coding
ENSMUSG00000001227	Sema6b	0.117501	-0.450776	0.0794874	0.389064	0	0.000995168	1	1	0	1.24275	4.99471	-0.355149	3.25652	0.381756	0.801385	others	-0.323448	3.2857	0.386905	0.875686	others	0.0907962	5.08551	0.647495	0	others	Sema6b	sema domain, transmembrane domain (TM), and cytoplasmic domain, (semaphorin) 6B [Source:MGI Symbol;Acc:MGI:1202889]	protein_coding	protein_coding
ENSMUSG00000001228	Uhrf1	7.08032	-0.0930661	0.0229306	0.194154	0	-0.109688	0.00723778	0.0640946	0	6.80152	6.87152	0.217115	4.1508	0.524595	0.868693	others	0.36434	4.38974	0.231224	0.831299	others	-0.283705	6.58781	0.28957	0	others	Uhrf1	ubiquitin-like, containing PHD and RING finger domains, 1 [Source:MGI Symbol;Acc:MGI:1338889]	protein_coding	protein_coding
ENSMUSG00000001229	Dpp9	4.97923	0.0950312	0.1077	0.45031	0	0.146591	0.0130185	0.0958347	0	3.78521	5.16358	0.19135	3.88555	0.615797	0.90266	others	-0.154892	3.4171	0.683516	0.959264	others	-0.139388	5.02419	0.782356	0	others	Dpp9	dipeptidylpeptidase 9 [Source:MGI Symbol;Acc:MGI:2443967]	protein_coding	protein_coding
ENSMUSG00000001240	Ramp2	2.31649	0.164037	0.391177	0.776824	0	-0.0360338	0.898774	0.993075	0	3.51943	4.39891	0.807646	5.03243	0.00756702	0.172679	others	-0.223067	3.57638	0.509896	0.921012	others	0.231896	4.63081	0.529762	0	others	Ramp2	receptor (calcitonin) activity modifying protein 2 [Source:MGI Symbol;Acc:MGI:1859650]	protein_coding	protein_coding
ENSMUSG00000001247	Lsr	4.73502	0.00934711	0.88642	1	0	0.0976985	0.127294	0.38061	0	7.10956	4.86882	0.997599	4.76956	0.00735159	0.170314	others	0.657621	4.32205	0.0703009	0.686421	others	-0.901207	3.96762	0.054564	0	others	Lsr	lipolysis stimulated lipoprotein receptor [Source:MGI Symbol;Acc:MGI:1927471]	protein_coding	protein_coding
ENSMUSG00000001248	Gramd1a	4.31376	0.0762359	0.281879	0.68315	0	-0.0258897	0.715095	0.90856	0	4.66097	4.34863	-0.327748	3.73567	0.322934	0.765097	others	0.217135	4.49576	0.427299	0.891563	others					others	Gramd1a	GRAM domain containing 1A [Source:MGI Symbol;Acc:MGI:105490]	protein_coding	protein_coding
ENSMUSG00000001249	Hpn	1.52736	-0.0775643	0.723449	0.946472	0	0.0207061	0.984029	1	0	2.6885	5.0676	-0.196009	3.49842	0.620662	0.90401	others	0.036344	3.82011	0.914775	0.991395	others	-0.733245	4.33436	0.10151	0	others	Hpn	hepsin [Source:MGI Symbol;Acc:MGI:1196620]	protein_coding	protein_coding
ENSMUSG00000001270	Ckb	5.75653	-0.140611	0.0812719	0.394016	0	-0.329492	4.29e-05	0.00146171	-1	7.01492	5.83613	0.142823	4.48711	0.61849	0.903257	others	-0.478141	3.62667	0.10866	0.735155	others	-0.171768	5.66436	0.450349	0	others	Ckb	creatine kinase, brain [Source:MGI Symbol;Acc:MGI:88407]	protein_coding	protein_coding
ENSMUSG00000001280	Sp1	5.70905	-0.0552356	0.185291	0.572648	0	-0.0956981	0.0222024	0.134725	0	6.36645	7.72039	0.865158	4.22241	0.0473528	0.40649	others	-0.560809	2.28712	0.300404	0.858641	others	-0.363091	7.3573	0.155414	0	others	Sp1	trans-acting transcription factor 1 [Source:MGI Symbol;Acc:MGI:98372]	protein_coding	protein_coding
ENSMUSG00000001281	Itgb7	1.91114	-0.215856	0.128164	0.4904	0	-0.0368929	0.784043	0.943079	0	7.22277	5.89711	-0.624327	3.70734	0.0428466	0.389926	others	-0.200191	4.25261	0.436939	0.891563	others	-0.21788	5.67923	0.513823	0	others	Itgb7	integrin beta 7 [Source:MGI Symbol;Acc:MGI:96616]	protein_coding	protein_coding
ENSMUSG00000001285	Myg1	5.01437	-0.0883112	0.184058	0.572492	0	-0.143819	0.0288647	0.159093	0	5.81022	5.31562	0.256015	4.60052	0.370364	0.795554	others	0.235348	4.59326	0.374655	0.863787	others	-0.186504	5.12911	0.570633	0	others	Myg1	melanocyte proliferating gene 1 [Source:MGI Symbol;Acc:MGI:1929864]	protein_coding	protein_coding
ENSMUSG00000001288	Rarg	6.27663	-0.149056	0.00181282	0.0384652	-1	0.0242942	0.607204	0.843257	0	1.62047	5.19488	-0.000282125	3.88092	0.999371	0.999711	others	-0.445963	3.27003	0.208465	0.815598	others	-0.0592764	5.1356	1	0	others	Rarg	retinoic acid receptor, gamma [Source:MGI Symbol;Acc:MGI:97858]	protein_coding	protein_coding
ENSMUSG00000001289	Pfdn5	5.29111	0.0279974	0.730785	0.949912	0	-0.0474457	0.561376	0.815587	0	4.17055	5.19581	-0.0443231	4.1377	0.888833	0.974055	others	0.114799	4.36976	0.677577	0.957231	others	-0.170146	5.02566	0.649413	0	others	Pfdn5	prefoldin 5 [Source:MGI Symbol;Acc:MGI:1928753]	protein_coding	protein_coding
ENSMUSG00000001300	Efnb2	4.17645	0.0980054	0.183297	0.570975	0	0.133149	0.0685528	0.268464	0	6.302	6.39237	1.26646	4.87825	0.0021999	0.0867852	others	-0.523982	2.38499	0.319242	0.858641	others	0.38238	6.77475	0.302016	0	others	Efnb2	ephrin B2 [Source:MGI Symbol;Acc:MGI:105097]	protein_coding	protein_coding
ENSMUSG00000001305	Rrp15	5.83863	-0.0513314	0.369533	0.759962	0	-0.0731621	0.199303	0.489643	0	6.94212	5.38221	0.251229	4.16779	0.464079	0.838002	others	0.534207	4.61324	0.0740534	0.690748	others	0.481499	5.86371	0.24329	0	others	Rrp15	ribosomal RNA processing 15 homolog (S. cerevisiae) [Source:MGI Symbol;Acc:MGI:1914473]	protein_coding	protein_coding
ENSMUSG00000001313	Rnd2	3.23269	0.176037	0.149777	0.525626	0	0.109911	0.385171	0.686573	0	6.50987	5.29782	0.766035	5.05791	0.00953609	0.195774	others	-0.0852827	3.85361	0.787041	0.97252	others	-0.263611	5.03421	0.609589	0	others	Rnd2	Rho family GTPase 2 [Source:MGI Symbol;Acc:MGI:1338755]	protein_coding	processed_transcript
ENSMUSG00000001323	Srr	0.0612969	0.0294411	0.902425	1	0	-0.0698634	0.802665	0.951033	0	4.50664	5.37032	-0.34408	3.58995	0.332598	0.771178	others	-0.211615	3.75695	0.498072	0.918331	others					others	Srr	serine racemase [Source:MGI Symbol;Acc:MGI:1351636]	protein_coding	protein_coding
ENSMUSG00000001333	Sync	0.264851	0.16479	0.635009	0.915421	0	0.265998	0.451644	0.740483	0	3.50251	4.77106	0.805494	4.43847	0.0412954	0.38426	others	0.479402	4.01275	0.216356	0.823616	others	-0.377668	4.3934	0.387319	0	others	Sync	syncoilin [Source:MGI Symbol;Acc:MGI:1916078]	protein_coding	protein_coding
ENSMUSG00000001334	Fndc5	-0.120478	-0.120401	0.764305	0.962434	0	0.307325	0.255681	0.558333	0	1.27665	4.18235	0.562211	3.99345	0.185683	0.65306	others	-0.19867	2.95873	0.670076	0.956151	others					others	Fndc5	fibronectin type III domain containing 5 [Source:MGI Symbol;Acc:MGI:1917614]	protein_coding	protein_coding
ENSMUSG00000001348	Acp5	1.22742	-0.105732	0.659246	0.92425	0	-0.0268331	0.953363	1	0	1.61507	3.65374	-0.249727	4.12071	0.394205	0.810239	others	-0.0200936	4.43284	0.937638	0.994624	others	-0.23851	3.41523	0.679662	0	others	Acp5	acid phosphatase 5, tartrate resistant [Source:MGI Symbol;Acc:MGI:87883]	protein_coding	protein_coding
ENSMUSG00000001349	Cnn1	1.15928	0.362849	0.263872	0.664538	0	0.132054	0.722269	0.911343	0	2.79328	3.34423	0.0295237	3.97999	0.932018	0.984867	others	0.235789	4.28738	0.433189	0.891563	others					others	Cnn1	calponin 1 [Source:MGI Symbol;Acc:MGI:104979]	protein_coding	protein_coding
ENSMUSG00000001366	Fbxo9	3.17271	-0.264616	0.00914772	0.111081	0	-0.0207489	0.866247	0.979586	0	4.22688	5.74051	0.288556	4.36724	0.368658	0.794772	others	0.0183179	4.0012	0.952789	0.994985	others	-0.0939051	5.64661	0.719886	0	others	Fbxo9	f-box protein 9 [Source:MGI Symbol;Acc:MGI:1918788]	protein_coding	protein_coding
ENSMUSG00000001376	Vps50	4.41193	0.0172744	0.770011	0.965438	0	-0.0661055	0.244729	0.546467	0	6.03925	5.46177	-0.00748401	4.4474	0.978355	0.997026	others	0.0265196	4.50043	0.917148	0.992401	others	0.0711608	5.53293	0.927253	0	others	Vps50	VPS50 EARP/GARPII complex subunit [Source:MGI Symbol;Acc:MGI:1920538]	protein_coding	protein_coding
ENSMUSG00000001380	Hars	5.51182	0.0827207	0.156528	0.535599	0	0.0480446	0.419066	0.715167	0	5.26464	5.1243	0.284963	4.496	0.350811	0.78498	others	0.0569267	4.18834	0.845141	0.981894	others					others	Hars	histidyl-tRNA synthetase [Source:MGI Symbol;Acc:MGI:108087]	protein_coding	protein_coding
ENSMUSG00000001383	Zmat2	4.81304	-0.0159391	0.803899	0.978115	0	-0.112806	0.0916122	0.317041	0	7.35987	4.43009	0.778948	4.79526	0.0210094	0.29345	others	0.733179	4.78608	0.0157963	0.468107	others	-0.0366337	4.39345	0.91623	0	others	Zmat2	zinc finger, matrin type 2 [Source:MGI Symbol;Acc:MGI:1913742]	protein_coding	protein_coding
ENSMUSG00000001403	Ube2c	5.85038	0.0404036	0.561841	0.881493	0	0.0645356	0.350986	0.657473	0	7.71016	7.06859	0.925388	5.04918	0.004467	0.127881	others	-0.223728	3.42282	0.540664	0.93384	others	-0.161561	6.90703	0.544004	0	others	Ube2c	ubiquitin-conjugating enzyme E2C [Source:MGI Symbol;Acc:MGI:1915862]	protein_coding	protein_coding
ENSMUSG00000001415	Smg5	5.92076	0.0419243	0.367919	0.757873	0	-0.0494442	0.291913	0.598648	0	10.7544	8.39666	1.44957	5.75427	3.76e-06	0.000760036	CMTR1_enriched	0.305559	4.07315	0.372468	0.863787	others	-0.299698	8.09696	0.274228	0	others	Smg5	Smg-5 homolog, nonsense mediated mRNA decay factor (C. elegans) [Source:MGI Symbol;Acc:MGI:2447364]	protein_coding	protein_coding
ENSMUSG00000001416	Cct3	8.05389	-0.0160059	0.726044	0.948125	0	-0.0313504	0.49542	0.771841	0	8.91441	5.74776	0.738714	4.77081	0.0249498	0.313162	others	0.562485	4.55961	0.0685618	0.680267	others	-0.0834254	5.66433	0.696426	0	others	Cct3	chaperonin containing Tcp1, subunit 3 (gamma) [Source:MGI Symbol;Acc:MGI:104708]	protein_coding	protein_coding
ENSMUSG00000001418	Glmp	3.45286	0.0541823	0.40869	0.789685	0	-0.161263	0.013528	0.0983274	0	6.6175	5.51411	0.0222384	4.54646	0.934082	0.985885	others	-0.25735	4.15421	0.324937	0.858641	others	-0.210005	5.30411	0.573031	0	others	Glmp	glycosylated lysosomal membrane protein [Source:MGI Symbol;Acc:MGI:1913318]	protein_coding	protein_coding
ENSMUSG00000001419	Mef2d	3.61625	0.0101994	0.90263	1	0	0.162183	0.00996427	0.0794377	0	5.94386	5.07402	0.347196	4.36282	0.299654	0.748323	others	-1.38034	2.0726	0.00130955	0.18915	others	-0.0478746	5.02615	1	0	others	Mef2d	myocyte enhancer factor 2D [Source:MGI Symbol;Acc:MGI:99533]	protein_coding	protein_coding
ENSMUSG00000001420	Tmem79	2.51831	-0.228172	0.134215	0.500412	0	0.14187	0.343144	0.650009	0	10.4154	8.39904	1.41382	5.7701	4.59e-06	0.00089528	CMTR1_enriched	0.295644	4.1282	0.373212	0.863787	others	-0.0435981	8.35545	0.840944	0	others	Tmem79	transmembrane protein 79 [Source:MGI Symbol;Acc:MGI:1919163]	protein_coding	protein_coding
ENSMUSG00000001424	Snd1	6.23713	0.00410113	0.939029	1	0	-0.132915	0.0123456	0.0923899	0	4.35046	3.67828	-0.271396	4.10994	0.368953	0.795062	others	0.255548	4.85585	0.29444	0.858641	others	0.0201113	3.69839	1	0	others	Snd1	staphylococcal nuclease and tudor domain containing 1 [Source:MGI Symbol;Acc:MGI:1929266]	protein_coding	protein_coding
ENSMUSG00000001435	Col18a1	6.94284	0.051626	0.412771	0.792612	0	-0.153842	0.013972	0.100139	0	4.25685	4.87925	-0.0983058	3.83518	0.776085	0.952225	others	-0.450177	3.34933	0.186351	0.799084	others	-0.00251206	4.87674	1	0	others	Col18a1	collagen, type XVIII, alpha 1 [Source:MGI Symbol;Acc:MGI:88451]	protein_coding	protein_coding
ENSMUSG00000001436	Slc19a1	3.67348	-0.0413263	0.611534	0.904504	0	-0.0348074	0.669191	0.881688	0	3.53565	4.31795	0.416009	4.04883	0.287505	0.739495	others	0.960489	4.91537	0.00260917	0.251015	others	-0.0297345	4.28821	1	0	others	Slc19a1	solute carrier family 19 (folate transporter), member 1 [Source:MGI Symbol;Acc:MGI:103182]	protein_coding	protein_coding
ENSMUSG00000001440	Kpnb1	7.67107	-0.051035	0.190945	0.580173	0	0.00954941	0.80834	0.953371	0	8.67826	7.75515	2.18787	5.88209	6.01e-07	0.000164015	CMTR1_enriched	-0.759213	1.69472	0.251933	0.842237	others	-0.118705	7.63645	0.68989	0	others	Kpnb1	karyopherin (importin) beta 1 [Source:MGI Symbol;Acc:MGI:107532]	protein_coding	protein_coding
ENSMUSG00000001441	Npepps	5.33392	-0.103809	0.0423205	0.276753	0	-0.0104635	0.83959	0.967684	0	5.69075	5.97521	1.07645	4.97568	0.00278421	0.099639	others	0.247193	3.80025	0.518552	0.923351	others	-0.51205	5.46316	0.402247	0	others	Npepps	aminopeptidase puromycin sensitive [Source:MGI Symbol;Acc:MGI:1101358]	protein_coding	protein_coding
ENSMUSG00000001445	Mrpl10	4.99046	-0.0940437	0.158331	0.538354	0	-0.1085	0.093809	0.321547	0	4.7668	4.92611	0.998423	4.63121	0.0119411	0.220985	others	1.15887	4.95981	0.000836713	0.160099	others	-0.411165	4.51494	0.200509	0	others	Mrpl10	mitochondrial ribosomal protein L10 [Source:MGI Symbol;Acc:MGI:1333801]	protein_coding	protein_coding
ENSMUSG00000001467	Cyp51	5.04076	0.0138261	0.831986	0.988129	0	0.193396	0.00122799	0.0180955	1	5.63544	5.52002	0.56255	4.61079	0.086135	0.507299	others	0.215014	4.13974	0.497932	0.918331	others	-0.346426	5.17359	0.2107	0	others	Cyp51	cytochrome P450, family 51 [Source:MGI Symbol;Acc:MGI:106040]	protein_coding	protein_coding
ENSMUSG00000001472	Tcf25	5.1917	-0.0517017	0.22674	0.624563	0	-0.0425824	0.313763	0.621822	0	8.00408	6.32368	0.769358	4.5974	0.0317079	0.345486	others	-0.0253419	3.4891	0.948268	0.99469	others	-0.146758	6.17693	0.66257	0	others	Tcf25	transcription factor 25 (basic helix-loop-helix) [Source:MGI Symbol;Acc:MGI:1914105]	protein_coding	protein_coding
ENSMUSG00000001473	Tubb6	5.89972	0.463357	5.09e-16	1.42e-12	1	0.28234	1.11e-06	7.45e-05	1	6.43011	5.6548	0.151312	4.43042	0.612939	0.901524	others	-0.367671	3.71011	0.220625	0.82719	others	0.0361327	5.69093	1	0	others	Tubb6	tubulin, beta 6 class V [Source:MGI Symbol;Acc:MGI:1915201]	protein_coding	protein_coding
ENSMUSG00000001482	Def8	4.43296	-0.0396121	0.521035	0.858833	0	-0.133949	0.0244579	0.143102	0	3.99	3.43418	0.46188	4.55605	0.148304	0.608031	others	0.606038	4.81395	0.0325204	0.573865	others	0.389544	3.82373	0.214753	0	others	Def8	differentially expressed in FDCP 8 [Source:MGI Symbol;Acc:MGI:1346331]	protein_coding	protein_coding
ENSMUSG00000001504	Irx2	0.130551	0.326068	0.321628	0.721397	0	0.26175	0.435971	0.728278	0	3.96622	5.02756	0.693195	4.44549	0.0730652	0.478774	others	-1.7867	1.20943	0.00120828	0.185463	others	0.324455	5.35201	0.439619	0	others	Irx2	Iroquois homeobox 2 [Source:MGI Symbol;Acc:MGI:1197526]	protein_coding	protein_coding
ENSMUSG00000001506	Col1a1	1.04759	-0.0342418	0.857473	0.996677	0	0.722076	1.58e-07	1.47e-05	1	2.91986	3.22444	0.858021	4.84187	0.0113472	0.215028	others	0.474667	4.32324	0.15059	0.770691	others					others	Col1a1	collagen, type I, alpha 1 [Source:MGI Symbol;Acc:MGI:88467]	protein_coding	protein_coding
ENSMUSG00000001507	Itga3	5.47691	0.00633939	0.917465	1	0	-0.021532	0.703118	0.901308	0	5.01654	5.31091	0.389984	4.45299	0.230681	0.697385	others	0.0809589	4.03388	0.795999	0.973707	others	-0.210041	5.10087	0.567158	0	others	Itga3	integrin alpha 3 [Source:MGI Symbol;Acc:MGI:96602]	protein_coding	protein_coding
ENSMUSG00000001510	Dlx3	-1.10279	-0.0176174	1	1	0	-0.877531	0.0444115	0.206474	0	3.49488	4.156	0.915745	4.81554	0.0106558	0.208341	others	0.278809	3.92546	0.444091	0.895356	others					others	Dlx3	distal-less homeobox 3 [Source:MGI Symbol;Acc:MGI:94903]	protein_coding	protein_coding
ENSMUSG00000001517	Foxm1	4.31191	-0.00962463	0.864291	0.998229	0	0.0900463	0.0772066	0.288908	0	5.42628	5.7778	0.32996	4.24651	0.336748	0.774303	others	-0.29373	3.38858	0.413573	0.891563	others	-0.118829	5.65897	0.725253	0	others	Foxm1	forkhead box M1 [Source:MGI Symbol;Acc:MGI:1347487]	protein_coding	protein_coding
ENSMUSG00000001518	Itfg2	4.06378	-0.0793014	0.217169	0.611157	0	-0.120279	0.0657105	0.261167	0	9.29549	7.41724	0.839318	4.53377	0.028652	0.331343	others	1.079	4.97423	0.00106519	0.176595	others	-0.119618	7.29762	0.664454	0	others	Itfg2	integrin alpha FG-GAP repeat containing 2 [Source:MGI Symbol;Acc:MGI:1915450]	protein_coding	protein_coding
ENSMUSG00000001521	Tulp3	3.84346	-0.161786	0.0110735	0.124473	0	-0.1992	0.00167515	0.0228244	-1	6.76924	6.04864	-0.296846	3.70289	0.387385	0.805232	others	0.0867382	4.23205	0.764787	0.969871	others	-0.405525	5.64312	0.243011	0	others	Tulp3	tubby-like protein 3 [Source:MGI Symbol;Acc:MGI:1329045]	protein_coding	protein_coding
ENSMUSG00000001524	Gtf2h4	4.56026	-0.0772579	0.309096	0.708635	0	-0.0224724	0.760379	0.929834	0	4.64175	7.12475	0.427525	4.5071	0.195238	0.664287	others	0.0809644	4.03459	0.795976	0.973707	others	0.262103	7.38686	0.42312	0	others	Gtf2h4	general transcription factor II H, polypeptide 4 [Source:MGI Symbol;Acc:MGI:1338799]	protein_coding	protein_coding
ENSMUSG00000001525	Tubb5	9.06002	-0.052942	0.27474	0.676373	0	-0.088337	0.0682527	0.267825	0	8.07314	6.44971	1.33052	5.7731	3.99e-06	0.000795131	CMTR1_enriched	0.310881	4.27984	0.318017	0.858641	others	0.159588	6.6093	0.828441	0	others	Tubb5	tubulin, beta 5 class I [Source:MGI Symbol;Acc:MGI:107812]	protein_coding	protein_coding
ENSMUSG00000001542	Ell2	3.91267	-0.0637784	0.294224	0.696163	0	-0.116023	0.058111	0.24325	0	3.1164	3.61966	-0.129977	4.13583	0.664054	0.917523	others	0.251398	4.68429	0.330613	0.861139	others	-0.75346	2.8662	0.0219835	-1	others	Ell2	elongation factor RNA polymerase II 2 [Source:MGI Symbol;Acc:MGI:2183438]	protein_coding	protein_coding
ENSMUSG00000001552	Jup	5.49806	-0.0833465	0.143396	0.515603	0	-0.0314117	0.569391	0.82048	0	5.8201	5.79533	0.919609	5.07345	0.00376906	0.11681	others	-0.1253	3.59097	0.721623	0.963042	others	-0.37417	5.42116	0.263676	0	others	Jup	junction plakoglobin [Source:MGI Symbol;Acc:MGI:96650]	protein_coding	protein_coding
ENSMUSG00000001555	Fkbp10	3.97824	-0.00898181	0.91141	1	0	0.182674	0.0105474	0.0826015	0	4.86876	4.53653	0.315045	4.16077	0.382494	0.801763	others	0.225107	4.05813	0.497578	0.918331	others	-0.156088	4.38045	0.56251	0	others	Fkbp10	FK506 binding protein 10 [Source:MGI Symbol;Acc:MGI:104769]	protein_coding	protein_coding
ENSMUSG00000001558	Klhl10	-0.80719	0.0815877	1	1	0	0.318965	0.50767	0.779737	0	4.13885	3.80893	0.0551275	4.32144	0.854762	0.96872	others	0.0635327	4.34287	0.816349	0.977759	others					others	Klhl10	kelch-like 10 [Source:MGI Symbol;Acc:MGI:2181067]	protein_coding	protein_coding
ENSMUSG00000001569	Nom1	3.49909	0.000174447	1	1	0	0.0507578	0.305199	0.612712	0	6.21376	5.54169	0.53194	4.71438	0.0843375	0.503699	others	0.145821	4.18468	0.629598	0.947623	others	-0.331941	5.20975	0.215791	0	others	Nom1	nucleolar protein with MIF4G domain 1 [Source:MGI Symbol;Acc:MGI:1861749]	protein_coding	protein_coding
ENSMUSG00000001576	Ergic1	4.53171	-0.0514454	0.417666	0.795149	0	-0.151902	0.0140667	0.100469	0	4.27905	4.97296	0.474822	4.24736	0.199003	0.666135	others	0.151853	3.81581	0.673674	0.957231	others	-0.531908	4.44105	0.315266	0	others	Ergic1	endoplasmic reticulum-golgi intermediate compartment (ERGIC) 1 [Source:MGI Symbol;Acc:MGI:1914708]	protein_coding	protein_coding
ENSMUSG00000001583	Tnk1	1.33383	-0.45459	0.00762297	0.0996543	0	-0.203188	0.214597	0.50833	0	4.14211	3.82955	0.192375	4.17633	0.568277	0.885806	others	0.459547	4.59187	0.11577	0.74662	others	-0.0848641	3.74468	0.8924	0	others	Tnk1	tyrosine kinase, non-receptor, 1 [Source:MGI Symbol;Acc:MGI:1930958]	protein_coding	protein_coding
ENSMUSG00000001588	Acap1	1.96292	0.0444448	0.730973	0.950008	0	-0.285115	0.023277	0.138574	0	4.70018	3.36807	-0.0494193	3.90124	0.885821	0.974031	others	-0.319984	3.52691	0.334335	0.861356	others	-0.46363	2.90444	0.429058	0	others	Acap1	ArfGAP with coiled-coil, ankyrin repeat and PH domains 1 [Source:MGI Symbol;Acc:MGI:2388270]	protein_coding	processed_transcript
ENSMUSG00000001604	Tcea3	5.32009	-0.0741442	0.420091	0.796437	0	0.0521771	0.581674	0.826412	0	3.75842	5.78065	0.258177	4.2079	0.462458	0.836905	others	-0.0273623	3.82089	0.933802	0.993984	others	-0.0730818	5.70757	0.786481	0	others	Tcea3	transcription elongation factor A (SII), 3 [Source:MGI Symbol;Acc:MGI:1196908]	protein_coding	protein_coding
ENSMUSG00000001622	Csn3	0.200216	0.534602	0.127589	0.489603	0	0.962589	0.00452214	0.0463638	1	4.17617	3.04658	0.311199	4.78952	0.25065	0.712112	others	0.0915274	4.49317	0.725947	0.963855	others					others	Csn3	casein kappa [Source:MGI Symbol;Acc:MGI:107461]	protein_coding	protein_coding
ENSMUSG00000001627	Ifrd1	5.20523	-0.160494	0.00528872	0.0790915	0	-0.0772137	0.177326	0.458031	0	3.53662	4.43537	0.0384078	4.40806	0.892398	0.974975	others	-0.109971	4.20395	0.683988	0.959264	others	-0.137409	4.29796	0.822315	0	others	Ifrd1	interferon-related developmental regulator 1 [Source:MGI Symbol;Acc:MGI:1316717]	protein_coding	protein_coding
ENSMUSG00000001630	Stk38l	2.72319	0.0856774	0.342994	0.739175	0	0.0131789	0.921695	1	0	5.00484	5.81066	0.337242	3.81532	0.425433	0.821371	others	0.108743	3.52021	0.791563	0.973707	others	-0.205192	5.60546	0.566755	0	others	Stk38l	serine/threonine kinase 38 like [Source:MGI Symbol;Acc:MGI:1922250]	protein_coding	protein_coding
ENSMUSG00000001632	Brpf1	4.44332	0.00552212	0.924318	1	0	0.0622227	0.213672	0.507271	0	4.87084	5.47334	0.476009	4.24819	0.196064	0.66449	others	-0.0151087	3.57634	0.967839	0.996148	others	0.203688	5.67703	0.583787	0	others	Brpf1	bromodomain and PHD finger containing, 1 [Source:MGI Symbol;Acc:MGI:1926033]	protein_coding	protein_coding
ENSMUSG00000001642	Akr1b3	6.97991	0.0334542	0.563632	0.882141	0	0.0795235	0.16348	0.439628	0	7.51669	6.08767	0.528157	4.62231	0.0994092	0.533348	others	-0.606317	3.05746	0.0982231	0.727116	others	0.0190135	6.10669	1	0	others	Akr1b3	aldo-keto reductase family 1, member B3 (aldose reductase) [Source:MGI Symbol;Acc:MGI:1353494]	protein_coding	protein_coding
ENSMUSG00000001655	Hoxc13	-0.638509	0.21312	0.540101	0.870483	0	-0.519239	0.218886	0.514042	0	2.91457	4.34424	-0.207419	2.90153	0.672839	0.920262	others	0.277853	3.57904	0.523502	0.926246	others	0.207833	4.55208	0.439366	0	others	Hoxc13	homeobox C13 [Source:MGI Symbol;Acc:MGI:99560]	protein_coding	protein_coding
ENSMUSG00000001663	Gstt1	1.31113	-0.248241	0.393233	0.778238	0	0.123147	0.692107	0.894202	0	3.05396	4.17593	-0.0565613	4.16835	0.852038	0.96872	others	0.211997	4.55901	0.425795	0.891563	others	0.219971	4.3959	0.690578	0	others	Gstt1	glutathione S-transferase, theta 1 [Source:MGI Symbol;Acc:MGI:107379]	protein_coding	protein_coding
ENSMUSG00000001665	Gstt3	-0.683689	-0.313911	0.497776	0.843308	0	-1.12451	0.0138522	0.0995131	0	4.37508	4.78123	-0.179274	3.88412	0.588878	0.892418	others	0.168605	4.37574	0.549581	0.935323	others	-0.83984	3.94139	0.0327834	-1	others	Gstt3	glutathione S-transferase, theta 3 [Source:MGI Symbol;Acc:MGI:2143526]	protein_coding	protein_coding
ENSMUSG00000001666	Ddt	3.20259	0.0623807	0.829856	0.987883	0	-0.141842	0.502583	0.776035	0	5.83525	4.53007	0.211756	4.25942	0.51558	0.862933	others	0.2042	4.26926	0.495058	0.918331	others	0.0132199	4.54329	0.908287	0	others	Ddt	D-dopachrome tautomerase [Source:MGI Symbol;Acc:MGI:1298381]	protein_coding	protein_coding
ENSMUSG00000001672	Marveld3	-0.457992	-1.21503	0.00630386	0.0879219	0	0.312451	0.413227	0.710183	0	3.9623	4.06205	0.561957	4.40833	0.112854	0.557977	others	0.073203	3.73782	0.83919	0.98046	others	0.127142	4.18919	0.784707	0	others	Marveld3	MARVEL (membrane-associating) domain containing 3 [Source:MGI Symbol;Acc:MGI:1920858]	protein_coding	protein_coding
ENSMUSG00000001674	Ddx18	6.20933	-0.0165727	0.739399	0.953014	0	-0.0463914	0.350458	0.657058	0	5.3537	4.6749	0.0198106	3.75348	0.958012	0.992477	others	0.357533	4.25261	0.266925	0.851974	others	0.157168	4.83207	0.685741	0	others	Ddx18	DEAD (Asp-Glu-Ala-Asp) box polypeptide 18 [Source:MGI Symbol;Acc:MGI:1914192]	protein_coding	protein_coding
ENSMUSG00000001687	Ubl3	5.48849	-0.0455261	0.367722	0.757793	0	-0.240939	1.64e-06	0.000101874	-1	4.40546	6.3126	0.466901	4.16079	0.224565	0.691905	others	0.321681	3.98636	0.372816	0.863787	others	-0.31705	5.99555	0.267444	0	others	Ubl3	ubiquitin-like 3 [Source:MGI Symbol;Acc:MGI:1344373]	protein_coding	protein_coding
ENSMUSG00000001700	Gramd3	1.72148	0.107655	0.491807	0.839868	0	0.301111	0.0280464	0.15599	0	4.13904	3.50741	0.206563	4.106	0.557382	0.881551	others	-0.0307465	3.78655	0.926778	0.99288	others	0.24201	3.74942	0.352533	0	others	Gramd3	GRAM domain containing 3 [Source:MGI Symbol;Acc:MGI:1914815]	protein_coding	protein_coding
ENSMUSG00000001707	Eef1e1	4.65978	0.0966761	0.0913752	0.414988	0	0.159144	0.0046266	0.0471738	1	7.96254	6.43241	0.835043	5.07339	0.00564985	0.147848	others	0.0081762	3.9012	0.979674	0.997659	others	-0.732679	5.69974	0.011049	-1	others	Eef1e1	eukaryotic translation elongation factor 1 epsilon 1 [Source:MGI Symbol;Acc:MGI:1913393]	protein_coding	protein_coding
ENSMUSG00000001729	Akt1	4.6193	0.111775	0.0451545	0.286104	0	0.0159225	0.811112	0.954245	0	3.50229	4.8692	0.481898	4.36359	0.16719	0.631748	others	0.152158	3.91962	0.656734	0.954605	others	-0.146828	4.72237	0.586335	0	others	Akt1	thymoma viral proto-oncogene 1 [Source:MGI Symbol;Acc:MGI:87986]	protein_coding	protein_coding
ENSMUSG00000001739	Cldn15	0.833408	-0.0960767	0.71818	0.945145	0	0.0615383	0.815507	0.956375	0	5.39589	5.92374	-0.0596587	3.50894	0.884501	0.974031	others	0.271178	3.98738	0.439759	0.891747	others	-0.121874	5.80187	0.66213	0	others	Cldn15	claudin 15 [Source:MGI Symbol;Acc:MGI:1913103]	protein_coding	protein_coding
ENSMUSG00000001750	Tcirg1	2.89903	0.0316048	0.741227	0.953292	0	-0.0717718	0.51073	0.782251	0	4.60153	5.63003	0.266818	4.25045	0.424861	0.820907	others	0.414085	4.4942	0.165205	0.78531	others	-0.143421	5.48661	0.60285	0	others	Tcirg1	T cell, immune regulator 1, ATPase, H+ transporting, lysosomal V0 protein A3 [Source:MGI Symbol;Acc:MGI:1350931]	protein_coding	protein_coding
ENSMUSG00000001751	Naglu	-0.294444	0.225376	0.469905	0.830726	0	0.190599	0.601431	0.838765	0	4.52499	4.87204	0.230945	4.58785	0.416497	0.817568	others	-0.453104	3.63922	0.130244	0.757558	others	-0.316924	4.55512	0.314828	0	others	Naglu	alpha-N-acetylglucosaminidase (Sanfilippo disease IIIB) [Source:MGI Symbol;Acc:MGI:1351641]	protein_coding	protein_coding
ENSMUSG00000001755	Ppat	2.98696	-0.0431398	0.665622	0.926078	0	-0.121476	0.23331	0.532493	0	5.16486	5.49493	0.463219	4.58705	0.14325	0.601777	others	0.0833442	4.06679	0.787551	0.97252	others	0.220686	5.71562	0.589021	0	others	Ppat	Coenzyme A synthase [Source:MGI Symbol;Acc:MGI:1918993]	protein_coding	protein_coding
ENSMUSG00000001761	Smo	4.13129	0.230075	0.00415484	0.0673537	0	0.133198	0.0997273	0.333988	0	4.72131	5.55332	0.705963	4.33843	0.0725233	0.476991	others	0.16417	3.59701	0.686734	0.959606	others	-0.122313	5.43101	0.654546	0	others	Smo	smoothened, frizzled class receptor [Source:MGI Symbol;Acc:MGI:108075]	protein_coding	protein_coding
ENSMUSG00000001763	Tspan33	1.5768	0.163253	0.373286	0.762007	0	0.0278687	0.943676	1	0	3.09705	4.44908	0.40197	4.55574	0.211096	0.679448	others	-0.348688	3.51452	0.289306	0.856368	others	-0.143887	4.3052	0.819346	0	others	Tspan33	tetraspanin 33 [Source:MGI Symbol;Acc:MGI:1919012]	protein_coding	protein_coding
ENSMUSG00000001767	Crnkl1	4.1406	-0.0107569	0.880635	1	0	0.0765211	0.231671	0.530772	0	2.4822	5.60283	-0.0170491	3.82955	0.96235	0.992766	others	0.305341	4.30238	0.320761	0.858641	others					others	Crnkl1	crooked neck pre-mRNA splicing factor 1 [Source:MGI Symbol;Acc:MGI:1914127]	protein_coding	protein_coding
ENSMUSG00000001768	Rin2	1.40795	0.0614351	0.625558	0.91211	0	-0.0280498	0.836184	0.966289	0	4.87023	4.71589	0.161903	4.04402	0.644813	0.911269	others	0.213756	4.13756	0.500456	0.919922	others	0.668952	5.38484	0.309039	0	others	Rin2	Ras and Rab interactor 2 [Source:MGI Symbol;Acc:MGI:1921280]	protein_coding	protein_coding
ENSMUSG00000001774	Chordc1	3.96686	-0.165121	0.0114004	0.127005	0	0.074331	0.249466	0.551526	0	5.68621	4.77159	0.693058	4.83221	0.0283767	0.329727	others	0.601537	4.74728	0.039101	0.600726	others	0.0449122	4.8165	0.913293	0	others	Chordc1	cysteine and histidine-rich domain (CHORD)-containing, zinc-binding protein 1 [Source:MGI Symbol;Acc:MGI:1914167]	protein_coding	protein_coding
ENSMUSG00000001783	Rtcb	6.12675	-0.0296963	0.547734	0.87405	0	-0.00353879	0.947708	1	0	4.86643	5.77254	0.563167	4.61106	0.0836392	0.502376	others	-0.0722079	3.72753	0.83064	0.979664	others	-0.237885	5.53465	0.337169	0	others	Rtcb	RNA 2',3'-cyclic phosphate and 5'-OH ligase [Source:MGI Symbol;Acc:MGI:106379]	protein_coding	protein_coding
ENSMUSG00000001785	Pwp1	5.34435	0.0751551	0.187981	0.575559	0	0.106519	0.0578454	0.242634	0	4.26546	4.89728	0.149397	3.86357	0.698933	0.929345	others	0.333494	4.14988	0.319097	0.858641	others	-0.331457	4.56583	0.268022	0	others	Pwp1	PWP1 homolog, endonuclein [Source:MGI Symbol;Acc:MGI:1914735]	protein_coding	protein_coding
ENSMUSG00000001786	Fbxo7	2.68842	-0.207323	0.00272445	0.0504224	0	-0.029284	0.677729	0.88567	0	5.24256	5.49114	0.74488	4.74516	0.0263577	0.319721	others	-0.445544	3.08792	0.25393	0.846312	others					others	Fbxo7	F-box protein 7 [Source:MGI Symbol;Acc:MGI:1917004]	protein_coding	protein_coding
ENSMUSG00000001794	Capns1	6.82436	-0.184505	0.00314245	0.0554208	0	-0.17274	0.00560349	0.0538894	0	6.15663	4.74582	0.224126	4.55561	0.434465	0.826012	others	0.46955	4.94395	0.066172	0.678681	others	-0.495096	4.25072	0.0526124	0	others	Capns1	calpain, small subunit 1 [Source:MGI Symbol;Acc:MGI:88266]	protein_coding	protein_coding
ENSMUSG00000001802	Lrp3	1.52203	0.361622	0.0050498	0.0763696	0	0.169657	0.212586	0.506237	0	2.33243	4.51544	0.133098	3.65713	0.752564	0.944917	others	-0.44483	2.87891	0.306505	0.858641	others	-0.152795	4.36265	0.641907	0	others	Lrp3	low density lipoprotein receptor-related protein 3 [Source:MGI Symbol;Acc:MGI:3584516]	protein_coding	protein_coding
ENSMUSG00000001819	Hoxd13	-0.350639	-0.0425091	0.963889	1	0	0.161054	0.77571	0.938811	0	4.94337	5.35926	-0.0183163	3.28712	0.967679	0.994183	others	-0.375357	2.80759	0.417629	0.891563	others					others	Hoxd13	homeobox D13 [Source:MGI Symbol;Acc:MGI:96205]	protein_coding	protein_coding
ENSMUSG00000001827	Folr1	5.49914	0.0984009	0.129209	0.491299	0	0.283767	3.8e-06	0.000202337	1	3.72083	3.5	0.37506	4.57161	0.221832	0.690088	others	0.0242171	4.09064	0.935539	0.994624	others	0.0900783	3.59008	1	0	others	Folr1	folate receptor 1 (adult) [Source:MGI Symbol;Acc:MGI:95568]	protein_coding	protein_coding
ENSMUSG00000001829	Clpb	4.21487	0.0376582	0.552105	0.875995	0	-0.105939	0.0847898	0.304525	0	6.48182	8.61665	0.201904	3.93567	0.591856	0.893295	others	-0.194774	3.39641	0.604804	0.94441	others	0.0317362	8.64839	1	0	others	Clpb	ClpB caseinolytic peptidase B [Source:MGI Symbol;Acc:MGI:1100517]	protein_coding	protein_coding
ENSMUSG00000001833	Sept7	5.79598	0.0650372	0.35449	0.748313	0	0.276467	5.68e-05	0.00180567	1	8.03291	5.98973	1.86861	5.71452	1.29e-06	0.000317545	CMTR1_enriched	-0.116072	2.82319	0.821189	0.978233	others	-0.280148	5.70958	0.399198	0	others	Sept7	septin 7 [Source:MGI Symbol;Acc:MGI:1335094]	protein_coding	protein_coding
ENSMUSG00000001844	Zdhhc4	4.12048	0.0120558	0.934028	1	0	-0.119632	0.154208	0.425041	0	4.1263	4.52933	-0.301935	3.99069	0.312331	0.758071	others	-0.358331	3.89702	0.197826	0.809078	others	0.573955	5.10329	0.143307	0	others	Zdhhc4	zinc finger, DHHC domain containing 4 [Source:MGI Symbol;Acc:MGI:1920131]	protein_coding	protein_coding
ENSMUSG00000001847	Rac1	5.05437	0.310199	1.91e-07	3.06e-05	1	0.469449	1.24e-15	8.24e-13	1	6.85688	5.85417	0.772619	4.82025	0.0184275	0.274274	others	-0.174651	3.4897	0.62926	0.947623	others	-0.0802141	5.77396	0.719676	0	others	Rac1	Rac family small GTPase 1 [Source:MGI Symbol;Acc:MGI:97845]	protein_coding	protein_coding
ENSMUSG00000001855	Nup214	5.34082	-0.0174791	0.670798	0.92875	0	0.0245364	0.551978	0.810025	0	6.28714	5.60127	0.993393	5.11726	0.00197977	0.0806869	others	0.806508	4.8999	0.0071647	0.372223	others	0.104094	5.70536	0.81405	0	others	Nup214	nucleoporin 214 [Source:MGI Symbol;Acc:MGI:1095411]	protein_coding	protein_coding
ENSMUSG00000001864	Aif1l	2.31933	0.18738	0.0758469	0.379371	0	0.152732	0.165031	0.441735	0	3.1679	3.78233	0.528771	4.62277	0.098765	0.53156	others	-0.600395	3.06427	0.101493	0.72802	others	-0.228971	3.55336	0.784714	0	others	Aif1l	allograft inflammatory factor 1-like [Source:MGI Symbol;Acc:MGI:1919598]	protein_coding	protein_coding
ENSMUSG00000001870	Ltbp1	1.06004	0.183137	0.145263	0.518863	0	-0.296945	0.0240734	0.141797	0	3.48229	4.69011	0.0951599	3.78941	0.803778	0.960085	others	-0.463758	3.03062	0.24464	0.835147	others	0.361476	5.05159	0.1862	0	others	Ltbp1	latent transforming growth factor beta binding protein 1 [Source:MGI Symbol;Acc:MGI:109151]	protein_coding	protein_coding
ENSMUSG00000001891	Ugp2	3.14583	-0.0840673	0.471079	0.831105	0	0.145759	0.220267	0.515615	0	4.47391	5.93393	1.0135	4.74719	0.00812854	0.179014	others	0.119233	3.48833	0.777112	0.972035	others	-0.377992	5.55593	0.275482	0	others	Ugp2	UDP-glucose pyrophosphorylase 2 [Source:MGI Symbol;Acc:MGI:2183447]	protein_coding	protein_coding
ENSMUSG00000001901	Kcnh6	0.632663	0.207989	0.264071	0.664901	0	-0.119654	0.57282	0.82189	0	3.54988	3.83089	0.830485	4.56407	0.0268955	0.322508	others	0.538328	4.18514	0.141044	0.769291	others	-0.119218	3.71167	0.565081	0	others	Kcnh6	potassium voltage-gated channel, subfamily H (eag-related), member 6 [Source:MGI Symbol;Acc:MGI:2684139]	protein_coding	protein_coding
ENSMUSG00000001909	Trmt1	6.09834	-0.123505	0.00432586	0.0691185	0	-0.141705	0.00110418	0.0167504	-1	7.37629	5.42396	0.121434	4.21553	0.704944	0.931647	others	-0.00819951	4.04317	0.978288	0.997573	others	-0.367569	5.0564	0.261368	0	others	Trmt1	tRNA methyltransferase 1 [Source:MGI Symbol;Acc:MGI:1289155]	protein_coding	protein_coding
ENSMUSG00000001910	Nacc1	6.05836	-0.0814737	0.157852	0.537533	0	0.00900052	0.880935	0.986023	0	6.14896	6.06992	0.150494	4.229	0.64268	0.910752	others	-0.378973	3.49924	0.246238	0.836537	others	-0.312208	5.75771	0.275282	0	others	Nacc1	nucleus accumbens associated 1, BEN and BTB (POZ) domain containing [Source:MGI Symbol;Acc:MGI:1914080]	protein_coding	protein_coding
ENSMUSG00000001911	Nfix	-1.57814	0.14825	0.750724	0.956744	0	0.247743	0.505076	0.777948	0	2.55589	4.47602	0.561317	4.085	0.193469	0.662148	others	-1.28298	1.65537	0.0179813	0.4829	others					others	Nfix	nuclear factor I/X [Source:MGI Symbol;Acc:MGI:97311]	protein_coding	protein_coding
ENSMUSG00000001918	Slc1a5	4.70983	-0.194765	0.00258126	0.0487634	-1	-0.236996	0.000227589	0.00528012	-1	8.79714	6.58038	0.623695	4.8482	0.0399086	0.377323	others	0.233028	4.31182	0.433966	0.891563	others	-0.260655	6.31972	0.330489	0	others	Slc1a5	solute carrier family 1 (neutral amino acid transporter), member 5 [Source:MGI Symbol;Acc:MGI:105305]	protein_coding	protein_coding
ENSMUSG00000001924	Uba1	6.84769	-0.0575553	0.223674	0.619683	0	-0.0692209	0.144061	0.408545	0	6.47786	4.61362	-0.137105	3.29455	0.751934	0.944668	others	-0.0810192	3.37331	0.840725	0.981193	others	0.355553	4.96917	0.470292	0	others	Uba1	ubiquitin-like modifier activating enzyme 1 [Source:MGI Symbol;Acc:MGI:98890]	protein_coding	protein_coding
ENSMUSG00000001930	Vwf	-1.04264	-0.648264	0.00348949	0.0595789	0	-0.465408	0.0322282	0.170774	0	3.66696	4.03182	0.0214217	4.20394	0.945147	0.992185	others	0.289484	4.60269	0.283233	0.851974	others					others	Vwf	Von Willebrand factor [Source:MGI Symbol;Acc:MGI:98941]	protein_coding	protein_coding
ENSMUSG00000001942	Siae	1.084	0.0870161	0.494704	0.841714	0	-0.03359	0.80276	0.951033	0	2.37779	3.6863	-0.60943	3.6704	0.0536906	0.427072	others	-0.384443	3.94	0.155675	0.772738	others	-0.170662	3.51564	0.707837	0	others	Siae	sialic acid acetylesterase [Source:MGI Symbol;Acc:MGI:104803]	protein_coding	protein_coding
ENSMUSG00000001943	Vsig2	1.25651	-0.0663303	0.848605	0.993932	0	-0.183422	0.551802	0.809979	0	2.84974	4.61488	-0.302373	3.98994	0.314178	0.759001	others	-0.267935	4.02261	0.327159	0.858641	others	-0.193266	4.42161	0.562864	0	others	Vsig2	V-set and immunoglobulin domain containing 2 [Source:MGI Symbol;Acc:MGI:1928009]	protein_coding	protein_coding
ENSMUSG00000001946	Esam	1.57666	-0.17615	0.317397	0.715569	0	-0.292055	0.106493	0.346633	0	4.52064	5.55086	0.289581	4.36866	0.370571	0.79569	others	0.471075	4.66602	0.0973451	0.726502	others	-0.214741	5.33612	0.490142	0	others	Esam	endothelial cell-specific adhesion molecule [Source:MGI Symbol;Acc:MGI:1916774]	protein_coding	protein_coding
ENSMUSG00000001948	Spa17	1.05755	0.13433	0.705339	0.939971	0	0.0104902	1	1	0	5.7733	4.19712	-0.12481	4.20711	0.674304	0.920728	others	-0.335968	3.90736	0.229249	0.830393	others	0.872571	5.06969	0.0512579	0	others	Spa17	sperm autoantigenic protein 17 [Source:MGI Symbol;Acc:MGI:1333778]	protein_coding	protein_coding
ENSMUSG00000001962	Fam50a	4.46569	0.0750425	0.320004	0.719115	0	-0.0665327	0.385915	0.687247	0	5.46477	4.23055	0.903184	4.33427	0.0325776	0.348826	others	0.119041	3.25139	0.800301	0.975416	others	0.0301362	4.26068	0.888034	0	others	Fam50a	family with sequence similarity 50, member A [Source:MGI Symbol;Acc:MGI:1351626]	protein_coding	protein_coding
ENSMUSG00000001964	Emd	4.97135	0.0596394	0.33605	0.732957	0	-0.10319	0.0880405	0.310067	0	4.81581	4.30633	0.360383	3.61258	0.422155	0.819614	others	-0.160509	2.91848	0.739809	0.966439	others	-0.15823	4.1481	1	0	others	Emd	emerin [Source:MGI Symbol;Acc:MGI:108117]	protein_coding	protein_coding
ENSMUSG00000001983	Taco1	2.69955	-0.141971	0.326077	0.724853	0	0.1453	0.299861	0.606889	0	6.27109	4.81063	0.536111	4.90577	0.0576023	0.439497	others	-0.150864	3.94243	0.611487	0.944717	others					others	Taco1	translational activator of mitochondrially encoded cytochrome c oxidase I [Source:MGI Symbol;Acc:MGI:1917457]	protein_coding	protein_coding
ENSMUSG00000001985	Grik3	2.42847	-0.149125	0.0297382	0.226409	0	-0.384276	3.1e-08	3.62e-06	-1	4.75047	6.35639	0.462096	4.07381	0.24206	0.706885	others	-1.17756	1.9018	0.0199251	0.501685	others	-0.0600978	6.29629	0.716291	0	others	Grik3	glutamate receptor, ionotropic, kainate 3 [Source:MGI Symbol;Acc:MGI:95816]	protein_coding	protein_coding
ENSMUSG00000001986	Gria3	0.713803	0.504118	0.00219974	0.0433222	1	0.26776	0.121572	0.371962	0	2.76893	1.73617	0.830285	3.71203	0.112562	0.557374	others	0.11592	2.7625	0.843217	0.981894	others					others	Gria3	glutamate receptor, ionotropic, AMPA3 (alpha 3) [Source:MGI Symbol;Acc:MGI:95810]	protein_coding	protein_coding
ENSMUSG00000001995	Sipa1l2	3.218	-0.013376	0.861643	0.997784	0	-0.239595	0.00121337	0.0179739	-1	5.11525	5.56884	0.849	4.25525	0.0530793	0.425549	others	-0.627703	2.25102	0.241136	0.833363	others					others	Sipa1l2	signal-induced proliferation-associated 1 like 2 [Source:MGI Symbol;Acc:MGI:2676970]	protein_coding	protein_coding
ENSMUSG00000001998	Ap4e1	3.37117	0.132123	0.0526704	0.311826	0	0.192054	0.00415058	0.0435171	1	2.96608	5.28158	-0.532022	3.56193	0.113122	0.558649	others	0.187116	4.54494	0.480213	0.918331	others	0.0633925	5.34497	0.932808	0	others	Ap4e1	adaptor-related protein complex AP-4, epsilon 1 [Source:MGI Symbol;Acc:MGI:1336993]	protein_coding	protein_coding
ENSMUSG00000001999	Blvra	2.09379	-0.233385	0.253338	0.65395	0	-0.102294	0.618499	0.849011	0	6.31605	5.19204	-0.150427	3.89776	0.649315	0.913464	others	0.114547	4.27217	0.691059	0.960921	others	0.0348354	5.22688	1	0	others	Blvra	biliverdin reductase A [Source:MGI Symbol;Acc:MGI:88170]	protein_coding	protein_coding
ENSMUSG00000002006	Pdzd4	5.35469	-0.108081	0.0228691	0.193921	0	-0.170498	0.000344924	0.00712088	-1	3.35521	5.41156	0.457085	3.26695	0.40049	0.812469	others	0.288943	3.07319	0.59903	0.94441	others	-0.54465	4.86691	0.0868681	0	others	Pdzd4	PDZ domain containing 4 [Source:MGI Symbol;Acc:MGI:2443483]	protein_coding	protein_coding
ENSMUSG00000002010	Idh3g	6.18993	0.0358708	0.536634	0.868834	0	-0.0563134	0.320222	0.629019	0	7.46557	5.23736	1.11043	4.46722	0.0127166	0.227086	others	0.1809	3.17727	0.717201	0.962828	others	0.013576	5.25093	1	0	others	Idh3g	isocitrate dehydrogenase 3 (NAD+), gamma [Source:MGI Symbol;Acc:MGI:1099463]	protein_coding	protein_coding
ENSMUSG00000002012	Pnck	-0.248985	-0.130047	0.838109	0.990138	0	-0.370794	0.425151	0.719921	0	1.53576	3.7337	0.123701	3.07437	0.808842	0.963256	others	-0.937399	1.70879	0.121412	0.7477	others	-0.368071	3.36563	0.607634	0	others	Pnck	pregnancy upregulated non-ubiquitously expressed CaM kinase [Source:MGI Symbol;Acc:MGI:1347357]	protein_coding	protein_coding
ENSMUSG00000002014	Ssr4	5.7217	-0.0294839	0.728878	0.949219	0	0.0246084	0.752004	0.926179	0	6.93759	5.23856	1.13424	4.43974	0.0120896	0.221881	others	0.391994	3.41676	0.427717	0.891563	others	0.0172413	5.2558	1	0	others	Ssr4	signal sequence receptor, delta [Source:MGI Symbol;Acc:MGI:1099464]	protein_coding	protein_coding
ENSMUSG00000002015	Bcap31	5.86324	0.00417185	0.965942	1	0	0.152779	0.00707232	0.0632226	0	5.06137	5.39974	0.55176	3.16359	0.358797	0.789529	others	0.964477	3.81288	0.0761419	0.695592	others	-0.49688	4.90286	0.242944	0	others	Bcap31	B cell receptor associated protein 31 [Source:MGI Symbol;Acc:MGI:1350933]	protein_coding	protein_coding
ENSMUSG00000002017	Fam98a	4.52797	0.0544406	0.336198	0.733015	0	0.11338	0.0437931	0.204625	0	6.87197	5.04412	0.666554	4.19101	0.10286	0.538765	others	-0.000309683	3.2785	0.999447	0.999989	others	-0.662792	4.38133	0.0370114	-1	others	Fam98a	family with sequence similarity 98, member A [Source:MGI Symbol;Acc:MGI:1919972]	protein_coding	protein_coding
ENSMUSG00000002020	Ltbp2	-1.13909	0.624684	0.0444561	0.28391	0	0.947024	0.00137188	0.019633	1	3.89023	5.04261	0.307631	4.30761	0.35205	0.785646	others	0.147299	4.10129	0.638035	0.949878	others	-0.101153	4.94146	0.772028	0	others	Ltbp2	latent transforming growth factor beta binding protein 2 [Source:MGI Symbol;Acc:MGI:99502]	protein_coding	protein_coding
ENSMUSG00000002028	Kmt2a	4.6076	0.0592689	0.215943	0.609499	0	0.0206216	0.670236	0.882206	0	4.90768	8.49854	1.29273	5.17405	0.000435908	0.0295324	CMTR1_enriched	-0.813695	2.23801	0.103974	0.728857	others	0.0930674	8.5916	0.832843	0	others	Kmt2a	lysine (K)-specific methyltransferase 2A [Source:MGI Symbol;Acc:MGI:96995]	protein_coding	protein_coding
ENSMUSG00000002031	Ift46	3.40289	0.197302	0.002768	0.0509612	0	-0.065972	0.330782	0.638808	0	5.76956	5.44889	0.294953	4.22824	0.399613	0.811884	others	-0.284201	3.43193	0.420529	0.891563	others					others	Ift46	intraflagellar transport 46 [Source:MGI Symbol;Acc:MGI:1923818]	protein_coding	protein_coding
ENSMUSG00000002043	Trappc6a	3.28343	0.0588577	0.763068	0.961748	0	0.000838855	1	1	0	4.8005	5.36863	0.524847	4.49212	0.11698	0.56659	others	0.186451	4.03503	0.57118	0.937978	others	-0.481656	4.88697	0.134552	0	others	Trappc6a	trafficking protein particle complex 6A [Source:MGI Symbol;Acc:MGI:1914341]	protein_coding	protein_coding
ENSMUSG00000002052	Supt6	6.05821	0.00607044	0.883673	1	0	0.0676451	0.0951953	0.324868	0	5.66406	4.96969	0.432458	4.5716	0.166311	0.630318	others	0.421868	4.59259	0.141792	0.769291	others					others	Supt6	SPT6, histone chaperone and transcription elongation factor [Source:MGI Symbol;Acc:MGI:107726]	protein_coding	protein_coding
ENSMUSG00000002055	Spag5	4.75452	-0.134682	0.00828097	0.105192	0	-0.169634	0.000890898	0.0144003	-1	7.41269	5.0141	-0.120373	4.10454	0.698145	0.928773	others	0.139315	4.47542	0.602238	0.94441	others	-0.620686	4.39342	0.0776867	0	others	Spag5	sperm associated antigen 5 [Source:MGI Symbol;Acc:MGI:1927470]	protein_coding	protein_coding
ENSMUSG00000002058	Unc119	2.98982	0.0716068	0.665721	0.926078	0	0.00505729	1	1	0	5.36162	5.9577	0.115645	3.97932	0.747068	0.943962	others	0.00660737	3.83854	0.98414	0.998113	others	-0.151472	5.80622	0.517344	0	others	Unc119	unc-119 lipid binding chaperone [Source:MGI Symbol;Acc:MGI:1328357]	protein_coding	protein_coding
ENSMUSG00000002059	Rab34	3.81504	-0.0730757	0.378509	0.766902	0	-0.036879	0.645926	0.866341	0	6.56815	5.8159	-0.298124	3.95404	0.332577	0.771164	others	-0.0832317	4.24124	0.756925	0.969115	others	-0.67064	5.14526	0.0170245	-1	others	Rab34	RAB34, member RAS oncogene family [Source:MGI Symbol;Acc:MGI:104606]	protein_coding	protein_coding
ENSMUSG00000002064	Sdf2	3.98843	0.0179031	0.895911	1	0	0.0362515	0.728234	0.913268	0	5.63495	4.95808	0.215086	4.39765	0.482744	0.847573	others	-0.06455	4.01463	0.828626	0.979664	others					others	Sdf2	stromal cell derived factor 2 [Source:MGI Symbol;Acc:MGI:108019]	protein_coding	protein_coding
ENSMUSG00000002068	Ccne1	6.61588	-0.153457	0.00416869	0.0674549	0	-0.115107	0.0314949	0.168381	0	6.71166	6.99337	0.686398	4.51389	0.0595964	0.445082	others	-0.456894	2.93355	0.277487	0.851974	others	-0.730531	6.26284	0.0153496	-1	others	Ccne1	cyclin E1 [Source:MGI Symbol;Acc:MGI:88316]	protein_coding	protein_coding
ENSMUSG00000002076	Hsf2bp	3.29931	-0.071469	0.441537	0.81093	0	-0.00793269	0.926131	1	0	5.12653	4.98218	0.308731	4.30907	0.354042	0.786484	others	0.873113	5.19785	0.00135905	0.192112	others	-0.0370642	4.94511	0.752229	0	others	Hsf2bp	heat shock transcription factor 2 binding protein [Source:MGI Symbol;Acc:MGI:1921627]	protein_coding	protein_coding
ENSMUSG00000002083	Bbc3	3.94093	0.0219934	0.800216	0.976316	0	-0.0279682	0.782782	0.94231	0	5.32058	4.87006	-0.133728	3.94454	0.688446	0.92634	others	-0.0607867	4.04484	0.836721	0.98046	others	-0.184616	4.68544	0.550682	0	others	Bbc3	BCL2 binding component 3 [Source:MGI Symbol;Acc:MGI:2181667]	protein_coding	protein_coding
ENSMUSG00000002102	Psmc3	6.69865	0.0427992	0.348404	0.742194	0	-0.0415724	0.363237	0.668311	0	7.54418	6.37725	0.633773	4.64947	0.0556648	0.432999	others	0.442304	4.41158	0.156113	0.772751	others	-0.371825	6.00542	0.253388	0	others	Psmc3	proteasome (prosome, macropain) 26S subunit, ATPase 3 [Source:MGI Symbol;Acc:MGI:1098754]	protein_coding	protein_coding
ENSMUSG00000002103	Acp2	2.81113	0.0641711	0.438424	0.807035	0	-0.110469	0.182416	0.465343	0	7.77239	5.37435	0.325169	4.41899	0.318466	0.763091	others	0.446338	4.62862	0.118124	0.74662	others	-0.426966	4.94738	0.324925	0	others	Acp2	acid phosphatase 2, lysosomal [Source:MGI Symbol;Acc:MGI:87882]	protein_coding	protein_coding
ENSMUSG00000002105	Slc39a13	1.5396	0.0415148	0.78264	0.970512	0	-0.264271	0.0844025	0.303823	0	5.8054	5.4385	0.175919	3.9666	0.640184	0.910059	others	0.152736	3.95286	0.650473	0.95288	others	-0.0974403	5.34106	0.867851	0	others	Slc39a13	solute carrier family 39 (metal ion transporter), member 13 [Source:MGI Symbol;Acc:MGI:1915677]	protein_coding	protein_coding
ENSMUSG00000002107	Celf2	0.348552	0.386853	0.00259318	0.0489332	1	0.387599	0.00251179	0.030957	1	3.27453	2.94308	-0.109733	3.87376	0.750622	0.944584	others	0.0539715	4.10611	0.857647	0.982944	others					others	Celf2	CUGBP, Elav-like family member 2 [Source:MGI Symbol;Acc:MGI:1338822]	protein_coding	protein_coding
ENSMUSG00000002108	Nr1h3	-0.457773	0.0323357	1	1	0	0.0498937	0.962576	1	0	7.6117	5.40211	0.4677	4.65002	0.134826	0.592273	others	0.48799	4.71922	0.0811383	0.699781	others					others	Nr1h3	nuclear receptor subfamily 1, group H, member 3 [Source:MGI Symbol;Acc:MGI:1352462]	protein_coding	protein_coding
ENSMUSG00000002109	Ddb2	2.21639	-0.0596282	0.68456	0.934122	0	-0.276508	0.0486862	0.219081	0	6.9038	5.4593	0.433962	4.22501	0.231665	0.698558	others	0.408505	4.22499	0.222754	0.82719	others	0.144164	5.60347	0.824096	0	others	Ddb2	damage specific DNA binding protein 2 [Source:MGI Symbol;Acc:MGI:1355314]	protein_coding	processed_transcript
ENSMUSG00000002129	Sf3a1	5.77467	-0.037088	0.367127	0.757491	0	-0.0304752	0.463409	0.748754	0	5.67217	4.62398	-0.213261	3.59636	0.568025	0.885501	others	0.272516	4.2839	0.37274	0.863787	others	0.285273	4.90926	0.54282	0	others	Sf3a1	splicing factor 3a, subunit 1 [Source:MGI Symbol;Acc:MGI:1914715]	protein_coding	protein_coding
ENSMUSG00000002147	Stat6	2.08838	-0.106708	0.362039	0.753639	0	0.0463551	0.671296	0.88287	0	4.08119	4.55877	0.445049	4.34392	0.205507	0.67314	others	0.590249	4.60077	0.0547854	0.646662	others	-0.0271283	4.53164	1	0	others	Stat6	signal transducer and activator of transcription 6 [Source:MGI Symbol;Acc:MGI:103034]	protein_coding	protein_coding
ENSMUSG00000002190	Clgn	2.96201	-0.0486704	0.61548	0.906976	0	-0.0198889	0.85012	0.972357	0	3.7524	4.37607	0.312785	4.5092	0.307544	0.753898	others	0.198479	4.36911	0.488546	0.918331	others	-0.247394	4.12868	0.479631	0	others	Clgn	calmegin [Source:MGI Symbol;Acc:MGI:107472]	protein_coding	protein_coding
ENSMUSG00000002204	Napsa	0.401885	-0.0858006	0.936934	1	0	0.059626	0.906656	0.995127	0	2.38731	3.77188	0.315918	3.94854	0.424803	0.820907	others	0.241141	3.8696	0.51206	0.921039	others					others	Napsa	napsin A aspartic peptidase [Source:MGI Symbol;Acc:MGI:109365]	protein_coding	protein_coding
ENSMUSG00000002205	Vrk3	4.12744	-0.0330506	0.654956	0.923278	0	-0.168198	0.0257162	0.147413	0	3.9208	5.73537	-0.0316798	4.03217	0.923425	0.981713	others	0.0854238	4.20411	0.770617	0.971229	others	0.110416	5.84578	0.887977	0	others	Vrk3	vaccinia related kinase 3 [Source:MGI Symbol;Acc:MGI:2182465]	protein_coding	protein_coding
ENSMUSG00000002210	Smg9	3.64091	-0.171931	0.0328483	0.241354	0	-0.147446	0.0658726	0.261749	0	7.61725	5.86692	0.844259	4.49743	0.0346541	0.357489	others	0.710097	4.35713	0.0532827	0.644878	others	0.210521	6.07744	0.506328	0	others	Smg9	smg-9 homolog, nonsense mediated mRNA decay factor (C. elegans) [Source:MGI Symbol;Acc:MGI:1919247]	protein_coding	protein_coding
ENSMUSG00000002221	Paxip1	4.66856	0.0178076	0.746732	0.955306	0	-0.029702	0.59841	0.837323	0	9.74141	7.2587	0.951541	5.30801	0.00106013	0.0549909	others	-0.782722	2.8808	0.0343117	0.582922	others	-0.12429	7.13441	0.580577	0	others	Paxip1	PAX interacting (with transcription-activation domain) protein 1 [Source:MGI Symbol;Acc:MGI:1890430]	protein_coding	protein_coding
ENSMUSG00000002222	Rmnd5a	4.52746	-0.194483	0.00176785	0.0376622	-1	0.134391	0.0279179	0.155596	0	4.68032	6.01963	0.00117533	3.79223	0.997509	0.99934	others	-0.873528	2.61997	0.0315115	0.570782	others	-0.164145	5.85549	0.536465	0	others	Rmnd5a	required for meiotic nuclear division 5 homolog A [Source:MGI Symbol;Acc:MGI:1915727]	protein_coding	protein_coding
ENSMUSG00000002227	Mov10	4.27486	-0.318929	7.88e-05	0.00377883	-1	-0.448568	2.93e-08	3.46e-06	-1	5.22577	5.6088	0.349898	3.87412	0.398226	0.811595	others	0.382049	3.95434	0.314017	0.858641	others	-0.184114	5.42469	0.60828	0	others	Mov10	Mov10 RISC complex RNA helicase [Source:MGI Symbol;Acc:MGI:97054]	protein_coding	protein_coding
ENSMUSG00000002228	Ppm1j	3.38772	-0.0294987	0.805161	0.978215	0	-0.144523	0.218527	0.513676	0	3.84881	5.25787	0.295452	4.2291	0.398311	0.811595	others	-0.0315124	3.78462	0.924986	0.99288	others	0.248078	5.50595	0.475374	0	others	Ppm1j	protein phosphatase 1J [Source:MGI Symbol;Acc:MGI:1919137]	protein_coding	protein_coding
ENSMUSG00000002233	Rhoc	4.0733	0.446418	3.1e-05	0.00183448	1	0.318835	0.00357367	0.0391158	1	5.64934	5.4565	-0.00657484	4.32523	0.982482	0.997889	others	-0.17008	4.0977	0.537201	0.933002	others	-9.70748e-05	5.4564	0.794734	0	others	Rhoc	ras homolog family member C [Source:MGI Symbol;Acc:MGI:106028]	protein_coding	protein_coding
ENSMUSG00000002249	Tead3	2.97134	-0.153802	0.145798	0.519214	0	0.167662	0.101363	0.337155	0	5.89637	4.42647	0.0296263	3.43582	0.947094	0.992477	others	-0.208919	3.11547	0.628779	0.947623	others	-0.239803	4.18667	0.679844	0	others	Tead3	TEA domain family member 3 [Source:MGI Symbol;Acc:MGI:109241]	protein_coding	protein_coding
ENSMUSG00000002250	Ppard	3.22345	-0.0961098	0.262819	0.663639	0	-0.131086	0.122015	0.37277	0	4.54289	4.92494	0.217951	4.15184	0.526809	0.869587	others	-0.229538	3.53782	0.50441	0.919922	others	0.169186	5.09413	0.693099	0	others	Ppard	peroxisome proliferator activator receptor delta [Source:MGI Symbol;Acc:MGI:101884]	protein_coding	protein_coding
ENSMUSG00000002257	Def6	3.42189	0.173975	0.103867	0.441767	0	-0.0159516	0.882919	0.986433	0	6.31512	5.49415	-0.348995	4.00839	0.2469	0.708585	others	-0.0891282	4.35376	0.729666	0.964538	others	-0.028385	5.46576	0.749893	0	others	Def6	differentially expressed in FDCP 6 [Source:MGI Symbol;Acc:MGI:1346328]	protein_coding	protein_coding
ENSMUSG00000002265	Peg3	4.98072	-0.0444445	0.550662	0.875986	0	-0.0320876	0.668397	0.881455	0	6.75244	4.67547	0.561357	4.29481	0.13314	0.588974	others	0.834663	4.75872	0.00944287	0.394139	others	-0.14417	4.5313	0.916286	0	others	Peg3	paternally expressed 3 [Source:MGI Symbol;Acc:MGI:104748]	protein_coding	protein_coding
ENSMUSG00000002266	Zim1	-1.6903	-0.167933	0.607462	0.90302	0	-0.249948	0.389993	0.69075	0	3.29828	5.88436	-0.23211	3.86226	0.476734	0.845224	others	0.00431589	4.18664	0.987918	0.998113	others					others	Zim1	zinc finger, imprinted 1 [Source:MGI Symbol;Acc:MGI:1341879]	protein_coding	protein_coding
ENSMUSG00000002274	Metrn	3.16861	0.172815	0.108084	0.450851	0	0.27752	0.00930935	0.0760849	0	4.45865	4.88862	0.288825	4.36755	0.368179	0.794354	others	0.204601	4.27022	0.494219	0.918331	others	-0.260802	4.62782	0.422448	0	others	Metrn	meteorin, glial cell differentiation regulator [Source:MGI Symbol;Acc:MGI:1917333]	protein_coding	protein_coding
ENSMUSG00000002279	Lmf1	3.74399	0.0117246	0.947225	1	0	-0.207422	0.0306764	0.165764	0	5.13299	4.86686	-0.0186968	4.14953	0.952576	0.992477	others	-0.211623	3.88115	0.476694	0.918331	others	0.152207	5.01906	0.66556	0	others	Lmf1	lipase maturation factor 1 [Source:MGI Symbol;Acc:MGI:1923733]	protein_coding	protein_coding
ENSMUSG00000002280	Narfl	3.32531	0.0593558	0.520344	0.858457	0	0.157755	0.0714725	0.27598	0	3.3509	4.92071	0.158485	4.55296	0.572331	0.887715	others	0.067017	4.43607	0.799604	0.975124	others	-0.127553	4.79315	0.771187	0	others	Narfl	cytosolic iron-sulfur assembly component 3 [Source:MGI Symbol;Acc:MGI:1914813]	protein_coding	protein_coding
ENSMUSG00000002289	Angptl4	2.45329	0.160119	0.158157	0.538303	0	0.268412	0.0153666	0.106185	0	5.9943	4.65998	0.805381	4.8688	0.0142144	0.242016	others	0.357523	4.2526	0.266938	0.851974	others	-0.0365976	4.62338	1	0	others	Angptl4	angiopoietin-like 4 [Source:MGI Symbol;Acc:MGI:1888999]	protein_coding	protein_coding
ENSMUSG00000002297	Dbf4	6.34254	-0.0760833	0.194481	0.585572	0	-0.0493338	0.400511	0.698559	0	8.64649	7.99515	1.32783	5.52453	3.5e-05	0.00472086	CMTR1_enriched	-0.874748	2.42636	0.0509877	0.637675	others	-0.649552	7.3456	0.0222151	-1	others	Dbf4	DBF4 zinc finger [Source:MGI Symbol;Acc:MGI:1351328]	protein_coding	protein_coding
ENSMUSG00000002307	Daxx	5.25345	-0.136733	0.020779	0.183783	0	-0.0939467	0.111037	0.354654	0	6.27097	7.35211	1.30142	5.23446	0.000269725	0.0212906	CMTR1_enriched	0.658938	4.32366	0.0697282	0.684831	others	-0.548488	6.80362	0.0867677	0	others	Daxx	Fas death domain-associated protein [Source:MGI Symbol;Acc:MGI:1197015]	protein_coding	protein_coding
ENSMUSG00000002308	Cd320	3.75356	0.0882433	0.242263	0.641942	0	0.0839129	0.265579	0.570092	0	6.28842	5.55545	-0.187018	3.92257	0.563755	0.883696	others	0.380603	4.73942	0.151624	0.771549	others	0.146256	5.7017	0.714609	0	others	Cd320	CD320 antigen [Source:MGI Symbol;Acc:MGI:1860083]	protein_coding	protein_coding
ENSMUSG00000002319	Ipo4	3.02714	0.0388952	0.633369	0.9145	0	0.0259833	0.781197	0.941761	0	5.81797	5.0977	0.619046	3.97632	0.154908	0.61577	others	0.442329	3.76718	0.305498	0.858641	others	0.318354	5.41605	0.537019	0	others	Ipo4	importin 4 [Source:MGI Symbol;Acc:MGI:1923001]	protein_coding	protein_coding
ENSMUSG00000002320	Tm9sf1	2.4355	0.151906	0.175494	0.560056	0	0.208621	0.0593885	0.246371	0	5.10611	5.3603	0.910897	4.50083	0.0240215	0.307838	others	-0.600962	2.42435	0.230784	0.830761	others	-0.470563	4.88973	0.137028	0	others	Tm9sf1	transmembrane 9 superfamily member 1 [Source:MGI Symbol;Acc:MGI:1921390]	protein_coding	protein_coding
ENSMUSG00000002324	Rec8	0.919453	0.467454	0.0379521	0.262579	0	0.409564	0.0537176	0.232321	0	3.92526	3.33714	-1.0498	2.02906	0.0495869	0.414974	others	0.0130825	3.38236	0.975326	0.997043	others	0.454648	3.79179	0.306436	0	others	Rec8	REC8 meiotic recombination protein [Source:MGI Symbol;Acc:MGI:1929645]	protein_coding	protein_coding
ENSMUSG00000002325	Irf9	1.54871	-0.138677	0.386691	0.7736	0	-0.26204	0.087131	0.308453	0	5.36279	4.40896	0.29779	3.2478	0.570432	0.88715	others	1.103	4.4723	0.0105978	0.410724	others	-0.0406037	4.36835	0.813099	0	others	Irf9	interferon regulatory factor 9 [Source:MGI Symbol;Acc:MGI:107587]	protein_coding	protein_coding
ENSMUSG00000002326	Gmpr2	2.47838	-0.0390201	0.801544	0.976594	0	0.123502	0.308408	0.616389	0	6.36824	9.13664	-0.070052	3.26177	0.87429	0.974031	others	0.38651	3.92021	0.318124	0.858641	others	-0.19662	8.94002	0.448142	0	others	Gmpr2	guanosine monophosphate reductase 2 [Source:MGI Symbol;Acc:MGI:1917903]	protein_coding	protein_coding
ENSMUSG00000002329	Mdp1	1.92997	-0.0891264	0.606527	0.902591	0	-0.0649775	0.69964	0.899475	0	6.74865	5.05646	0.00124614	3.59142	0.99751	0.99934	others	-0.0639058	3.50858	0.866223	0.984243	others	0.314946	5.37141	0.357862	0	others	Mdp1	magnesium-dependent phosphatase 1 [Source:MGI Symbol;Acc:MGI:1915131]	protein_coding	protein_coding
ENSMUSG00000002332	Dhrs1	2.16443	-0.106381	0.500458	0.845097	0	-0.409482	0.0115829	0.0883874	0	5.27592	4.68021	0.868254	4.43673	0.0322424	0.347364	others	-0.13213	3.05017	0.774162	0.971412	others					others	Dhrs1	dehydrogenase/reductase (SDR family) member 1 [Source:MGI Symbol;Acc:MGI:1196314]	protein_coding	protein_coding
ENSMUSG00000002341	Ncan	1.18036	0.28583	0.0345231	0.24801	0	0.214519	0.112702	0.357069	0	4.47043	4.9902	-0.095951	3.59859	0.804404	0.960508	others	0.616844	4.64228	0.0437164	0.615045	others	-0.0824757	4.90773	0.720409	0	others	Ncan	neurocan [Source:MGI Symbol;Acc:MGI:104694]	protein_coding	protein_coding
ENSMUSG00000002342	Tmem161a	3.0131	-0.264149	0.00251715	0.0480418	-1	-0.256241	0.00318761	0.0363201	-1	5.99026	5.02685	-0.117976	3.53586	0.769041	0.949248	others	0.425307	4.31993	0.187064	0.799363	others	0.377828	5.40468	0.233933	0	others	Tmem161a	transmembrane protein 161A [Source:MGI Symbol;Acc:MGI:2384577]	protein_coding	protein_coding
ENSMUSG00000002343	Armc6	3.99252	-0.0878315	0.203479	0.595167	0	-0.0454566	0.495517	0.77192	0	6.24847	6.16156	0.482893	4.36458	0.167432	0.631992	others	0.19055	3.97466	0.574894	0.939257	others					others	Armc6	armadillo repeat containing 6 [Source:MGI Symbol;Acc:MGI:1924063]	protein_coding	protein_coding
ENSMUSG00000002345	Borcs8	3.91854	-0.0465904	0.741272	0.953292	0	-0.115547	0.431877	0.725555	0	5.17844	4.73239	0.19881	4.3228	0.528858	0.870505	others	0.45196	4.7192	0.100904	0.727165	others	-0.270113	4.46228	0.418102	0	others	Borcs8	BLOC-1 related complex subunit 8 [Source:MGI Symbol;Acc:MGI:1919618]	protein_coding	protein_coding
ENSMUSG00000002346	Slc25a42	2.00037	0.211787	0.0649791	0.347796	0	-0.120439	0.333339	0.641124	0	4.50163	4.97648	0.164077	3.91703	0.665579	0.917927	others	-0.00590964	3.69333	0.986676	0.998113	others	-0.735256	4.24123	0.0438989	-1	others	Slc25a42	solute carrier family 25, member 42 [Source:MGI Symbol;Acc:MGI:1920345]	protein_coding	protein_coding
ENSMUSG00000002365	Snx9	2.6682	0.0598985	0.518207	0.856332	0	-0.127416	0.169537	0.447616	0	6.09783	7.54462	0.114057	4.28147	0.724288	0.937148	others	-1.56078	2.08423	7.73e-05	0.0341311	others	0.288789	7.83341	0.466224	0	others	Snx9	sorting nexin 9 [Source:MGI Symbol;Acc:MGI:1913866]	protein_coding	protein_coding
ENSMUSG00000002372	Ranbp3	6.04241	0.00522615	0.921563	1	0	-0.0799145	0.100883	0.336163	0	4.58448	5.96936	0.951293	4.86766	0.00627076	0.155857	others	0.0689516	3.62204	0.857099	0.982944	others	-0.572972	5.39638	0.0677525	0	others	Ranbp3	RAN binding protein 3 [Source:MGI Symbol;Acc:MGI:1919060]	protein_coding	protein_coding
ENSMUSG00000002379	Ndufa11	5.75746	0.016505	0.827649	0.987427	0	-0.0779107	0.299403	0.606335	0	6.00169	4.97519	0.794394	4.71057	0.0220816	0.298736	others	0.637547	4.53238	0.0490099	0.631392	others	-0.0175193	4.95767	0.851061	0	others	Ndufa11	NADH:ubiquinone oxidoreductase subunit A11 [Source:MGI Symbol;Acc:MGI:1917125]	protein_coding	protein_coding
ENSMUSG00000002384	Bmp8b	1.04176	0.149975	0.43751	0.806735	0	0.430017	0.0226378	0.136178	0	3.65897	4.7535	0.986309	4.66029	0.0110411	0.212692	others	0.695687	4.28783	0.0658168	0.678375	others	-0.482169	4.27133	0.470392	0	others	Bmp8b	bone morphogenetic protein 8b [Source:MGI Symbol;Acc:MGI:107335]	protein_coding	protein_coding
ENSMUSG00000002393	Nr2f6	4.63369	0.0229786	0.741092	0.953282	0	-0.0322267	0.646794	0.867088	0	3.6925	6.57884	0.701823	3.86978	0.144162	0.602363	others	-0.647385	2.06937	0.261577	0.851974	others	0.417513	6.99635	0.254999	0	others	Nr2f6	nuclear receptor subfamily 2, group F, member 6 [Source:MGI Symbol;Acc:MGI:1352453]	protein_coding	protein_coding
ENSMUSG00000002395	Use1	5.41416	-0.176431	0.00982871	0.115622	0	-0.145777	0.0298235	0.162361	0	8.57928	5.61776	0.028513	3.9787	0.933607	0.98578	others	0.427927	4.5728	0.140733	0.769291	others	0.31871	5.93647	0.301857	0	others	Use1	unconventional SNARE in the ER 1 homolog (S. cerevisiae) [Source:MGI Symbol;Acc:MGI:1914273]	protein_coding	protein_coding
ENSMUSG00000002396	Ocel1	-0.0836173	-0.149688	0.409757	0.790124	0	-0.448676	0.0186476	0.120519	0	7.72972	6.10323	0.191339	3.88594	0.619823	0.903521	others	0.441006	4.27364	0.184878	0.798242	others	-0.437481	5.66575	0.128306	0	others	Ocel1	occludin/ELL domain containing 1 [Source:MGI Symbol;Acc:MGI:1924340]	protein_coding	protein_coding
ENSMUSG00000002409	Dyrk1b	3.02483	0.0575592	0.559601	0.880608	0	-0.185982	0.0556276	0.236993	0	7.43439	5.41192	0.0729935	3.82634	0.844609	0.96872	others	0.563264	4.56085	0.0681741	0.680267	others	-0.0859017	5.32601	0.721634	0	others	Dyrk1b	dual-specificity tyrosine-(Y)-phosphorylation regulated kinase 1b [Source:MGI Symbol;Acc:MGI:1330302]	protein_coding	protein_coding
ENSMUSG00000002413	Braf	5.1631	-0.0754638	0.0875679	0.407453	0	0.0597697	0.173037	0.453431	0	4.41237	5.65144	-0.189311	3.65604	0.627865	0.90714	others	0.049196	3.98796	0.876019	0.986382	others	-0.296227	5.35521	0.240833	0	others	Braf	Braf transforming gene [Source:MGI Symbol;Acc:MGI:88190]	protein_coding	protein_coding
ENSMUSG00000002416	Ndufb2	1.10354	-0.350991	0.0197161	0.177776	0	-0.228855	0.128474	0.382762	0	7.20785	6.9993	0.772007	4.8196	0.0181191	0.271632	others	0.535866	4.51925	0.0844027	0.706835	others	-0.620731	6.37857	0.108764	0	others	Ndufb2	NADH:ubiquinone oxidoreductase subunit B2 [Source:MGI Symbol;Acc:MGI:1915448]	protein_coding	protein_coding
ENSMUSG00000002428	Hltf	3.94252	-0.0811132	0.169307	0.551042	0	0.0271254	0.641508	0.863337	0	6.44624	4.91345	0.38007	4.07457	0.333899	0.77237	others	0.526999	4.32781	0.119403	0.747363	others	-0.113782	4.79967	0.610233	0	others	Hltf	helicase-like transcription factor [Source:MGI Symbol;Acc:MGI:1196437]	protein_coding	protein_coding
ENSMUSG00000002455	Prpf6	5.38115	-0.032356	0.535992	0.868163	0	-0.121314	0.0229556	0.137474	0	4.48626	5.04936	0.341342	4.32517	0.308506	0.754735	others	0.473725	4.55315	0.112732	0.743929	others	0.0263557	5.07572	0.890661	0	others	Prpf6	pre-mRNA splicing factor 6 [Source:MGI Symbol;Acc:MGI:1922946]	protein_coding	protein_coding
ENSMUSG00000002458	Rgs19	3.96402	-0.144285	0.164881	0.546059	0	-0.0586101	0.580856	0.826094	0	5.24765	6.36734	0.677098	4.61097	0.0495506	0.414863	others	0.228388	3.99596	0.50479	0.919922	others	-0.982096	5.38524	0.00143859	-1	others	Rgs19	regulator of G-protein signaling 19 [Source:MGI Symbol;Acc:MGI:1915153]	protein_coding	protein_coding
ENSMUSG00000002459	Rgs20	1.25065	0.0504279	0.793846	0.974404	0	0.000916414	1	1	0	4.50344	3.47867	0.0491063	4.63897	0.853137	0.96872	others	0.228374	4.90997	0.335448	0.861793	others					others	Rgs20	regulator of G-protein signaling 20 [Source:MGI Symbol;Acc:MGI:1929866]	protein_coding	protein_coding
ENSMUSG00000002475	Abhd3	-0.651979	-0.309795	0.532652	0.866846	0	-0.265769	0.5964	0.836787	0	3.83709	4.72176	-0.0591867	4.45386	0.827286	0.963333	others	-1.32178	2.77015	2.73e-05	0.0170247	others	0.0752141	4.79697	1	0	others	Abhd3	abhydrolase domain containing 3 [Source:MGI Symbol;Acc:MGI:2147183]	protein_coding	protein_coding
ENSMUSG00000002477	Snrpd1	6.43946	0.0215272	0.740565	0.953237	0	0.0678307	0.272115	0.576912	0	7.10345	5.76773	0.446954	5.02612	0.0889813	0.513617	others	-0.155576	4.17988	0.561673	0.935469	others	-0.280717	5.48702	0.313798	0	others	Snrpd1	small nuclear ribonucleoprotein D1 [Source:MGI Symbol;Acc:MGI:98344]	protein_coding	protein_coding
ENSMUSG00000002486	Tchp	3.49215	0.0273635	0.769029	0.965024	0	0.0896338	0.312229	0.620508	0	3.39421	4.4738	0.0873717	4.08718	0.796031	0.955904	others	-0.402618	3.41358	0.232832	0.833363	others	-0.139653	4.33414	0.605317	0	others	Tchp	trichoplein, keratin filament binding [Source:MGI Symbol;Acc:MGI:1925082]	protein_coding	protein_coding
ENSMUSG00000002489	Tiam1	2.86116	-0.0685145	0.258891	0.659726	0	-0.120931	0.0435082	0.204239	0	5.62573	5.94685	0.478297	4.28776	0.18813	0.655203	others	-0.106427	3.48425	0.777046	0.972035	others	-0.244461	5.70239	0.644925	0	others	Tiam1	T cell lymphoma invasion and metastasis 1 [Source:MGI Symbol;Acc:MGI:103306]	protein_coding	protein_coding
ENSMUSG00000002496	Tsc2	5.0413	0.146305	0.000873162	0.0221355	1	0.0310514	0.480775	0.761693	0	6.03066	6.6581	0.436582	4.90383	0.11169	0.556162	others	-0.039007	4.2396	0.886715	0.987691	others	-0.362585	6.29551	0.298445	0	others	Tsc2	TSC complex subunit 2 [Source:MGI Symbol;Acc:MGI:102548]	protein_coding	protein_coding
ENSMUSG00000002504	Slc9a3r2	2.58454	0.0228817	0.840845	0.991302	0	0.0442347	0.733466	0.916967	0	1.18087	5.63558	-0.00473573	4.19142	0.988109	0.998031	others	-0.452371	3.57143	0.140917	0.769291	others	-0.441576	5.19401	0.222791	0	others	Slc9a3r2	solute carrier family 9 (sodium/hydrogen exchanger), member 3 regulator 2 [Source:MGI Symbol;Acc:MGI:1890662]	protein_coding	protein_coding
ENSMUSG00000002524	Puf60	6.48759	0.0337778	0.469154	0.830164	0	0.0314019	0.504105	0.777241	0	8.40004	6.57426	0.802597	5.05521	0.00815242	0.179249	others	-0.255159	3.56107	0.447686	0.897975	others	-0.232465	6.34179	0.391407	0	others	Puf60	poly-U binding splicing factor 60 [Source:MGI Symbol;Acc:MGI:1915209]	protein_coding	protein_coding
ENSMUSG00000002546	Golga2	3.63195	-0.0325827	0.635276	0.915421	0	0.00312366	0.989364	1	0	4.49502	4.54966	0.398326	4.24491	0.264228	0.723441	others	0.455749	4.36544	0.154657	0.772393	others					others	Golga2	golgi autoantigen, golgin subfamily a, 2 [Source:MGI Symbol;Acc:MGI:2139395]	protein_coding	protein_coding
ENSMUSG00000002550	Uck1	3.81957	-0.0032281	0.996046	1	0	-0.0636207	0.436199	0.728278	0	5.50441	5.07967	0.448987	4.75456	0.127033	0.580075	others	0.114684	4.29659	0.687304	0.959606	others	0.147583	5.22725	0.701736	0	others	Uck1	uridine-cytidine kinase 1 [Source:MGI Symbol;Acc:MGI:98904]	protein_coding	protein_coding
ENSMUSG00000002578	Ikzf4	-0.3612	-0.198739	0.368833	0.759001	0	-0.184153	0.377393	0.680167	0	2.00307	2.6676	-0.357898	2.55904	0.509814	0.859611	others	0.105408	3.18432	0.82665	0.979397	others					others	Ikzf4	IKAROS family zinc finger 4 [Source:MGI Symbol;Acc:MGI:1343139]	protein_coding	protein_coding
ENSMUSG00000002580	Mien1	4.26546	-0.0120452	0.931191	1	0	-0.154359	0.191435	0.478466	0	5.74429	5.02213	1.02281	5.41717	0.000357186	0.0259868	CMTR1_enriched	0.402065	4.53459	0.168401	0.786534	others	-0.258625	4.76351	0.282705	0	others	Mien1	migration and invasion enhancer 1 [Source:MGI Symbol;Acc:MGI:1913678]	protein_coding	protein_coding
ENSMUSG00000002602	Axl	0.631837	0.111899	0.60752	0.90302	0	0.189991	0.329278	0.637422	0	2.51559	3.12278	-0.262141	3.16904	0.549998	0.879487	others	-0.236792	3.19651	0.562416	0.935469	others					others	Axl	AXL receptor tyrosine kinase [Source:MGI Symbol;Acc:MGI:1347244]	protein_coding	protein_coding
ENSMUSG00000002603	Tgfb1	0.729138	-0.542587	0.0211229	0.18535	0	0.0121518	1	1	0	3.86138	4.70854	-0.167141	3.56655	0.661867	0.916634	others	-0.736851	2.79646	0.0623524	0.671035	others	-0.11882	4.58972	0.900207	0	others	Tgfb1	transforming growth factor, beta 1 [Source:MGI Symbol;Acc:MGI:98725]	protein_coding	protein_coding
ENSMUSG00000002608	Ccdc97	4.14037	0.0552405	0.467674	0.829289	0	-0.059707	0.430465	0.724069	0	8.56465	6.73951	-0.138413	4.16741	0.639396	0.90986	others	0.247777	4.72306	0.331006	0.861356	others	0.0598481	6.79935	1	0	others	Ccdc97	coiled-coil domain containing 97 [Source:MGI Symbol;Acc:MGI:1196455]	protein_coding	protein_coding
ENSMUSG00000002617	Zfp40	0.700969	0.22911	0.246666	0.645742	0	0.39233	0.0237864	0.140829	0	5.91777	3.83983	0.468485	4.65046	0.129302	0.582802	others	0.0838538	4.12211	0.781544	0.972326	others	0.0529093	3.89274	1	0	others	Zfp40	zinc finger protein 40 [Source:MGI Symbol;Acc:MGI:99185]	protein_coding	protein_coding
ENSMUSG00000002625	Akap8l	4.59514	0.027231	0.687571	0.934329	0	-0.122936	0.0629698	0.254704	0	7.98171	6.09005	0.646144	4.41751	0.0882379	0.511505	others	1.03853	5.07874	0.000785032	0.157381	others	-0.22247	5.86758	0.470157	0	others	Akap8l	A kinase (PRKA) anchor protein 8-like [Source:MGI Symbol;Acc:MGI:1860606]	protein_coding	protein_coding
ENSMUSG00000002635	Pdcd2l	4.53123	-0.0841059	0.374913	0.763234	0	-0.119235	0.204271	0.495339	0	6.01532	5.76254	0.405135	4.58744	0.184814	0.651972	others	-0.0422338	3.96911	0.890196	0.988965	others	-0.0060282	5.75652	1	0	others	Pdcd2l	programmed cell death 2-like [Source:MGI Symbol;Acc:MGI:1915329]	protein_coding	protein_coding
ENSMUSG00000002658	Gtf2f1	5.60613	0.0285641	0.610176	0.903748	0	-0.104943	0.0622456	0.253063	0	9.04286	5.83111	1.24166	5.53428	6.01e-05	0.00729551	CMTR1_enriched	0.255854	4.10344	0.437245	0.891563	others	0.207577	6.03868	0.592777	0	others	Gtf2f1	general transcription factor IIF, polypeptide 1 [Source:MGI Symbol;Acc:MGI:1923848]	protein_coding	protein_coding
ENSMUSG00000002660	Clpp	6.20405	0.0186643	0.75999	0.960335	0	-0.0363137	0.541731	0.802368	0	6.08334	6.68501	0.206632	4.10644	0.562495	0.883315	others	0.610546	4.7299	0.0383242	0.596773	others	-0.0064732	6.67854	0.920926	0	others	Clpp	caseinolytic mitochondrial matrix peptidase proteolytic subunit [Source:MGI Symbol;Acc:MGI:1858213]	protein_coding	protein_coding
ENSMUSG00000002661	Alkbh7	3.32872	-0.115999	0.395003	0.779031	0	-0.185137	0.176828	0.457271	0	6.81046	6.27323	-0.0182064	3.91569	0.95812	0.992477	others	0.015923	3.9701	0.959464	0.995196	others	0.155628	6.42886	0.588206	0	others	Alkbh7	alkB homolog 7 [Source:MGI Symbol;Acc:MGI:1913650]	protein_coding	protein_coding
ENSMUSG00000002668	Dennd1c	-1.05413	0.44588	0.455302	0.819814	0	0.15633	0.837536	0.96678	0	4.01479	3.83634	0.232624	4.0786	0.51326	0.861751	others	0.58056	4.61999	0.0561407	0.650768	others					others	Dennd1c	DENN/MADD domain containing 1C [Source:MGI Symbol;Acc:MGI:1918035]	protein_coding	protein_coding
ENSMUSG00000002679	Med6	5.06374	0.0165802	0.884363	1	0	0.0705266	0.486628	0.765598	0	6.09753	4.46494	0.53004	4.65432	0.102157	0.537361	others	0.408577	4.51562	0.166197	0.785373	others	0.608569	5.07351	0.124038	0	others	Med6	mediator complex subunit 6 [Source:MGI Symbol;Acc:MGI:1917042]	protein_coding	protein_coding
ENSMUSG00000002688	Prkd1	0.384619	0.240345	0.245501	0.644609	0	0.172246	0.370615	0.674868	0	1.079	3.98254	0.419454	4.09318	0.276574	0.734898	others	-0.624309	2.67732	0.158592	0.775737	others	-0.0224104	3.96013	1	0	others	Prkd1	protein kinase D1 [Source:MGI Symbol;Acc:MGI:99879]	protein_coding	protein_coding
ENSMUSG00000002718	Cse1l	6.49496	-0.0525903	0.340642	0.738178	0	0.0545129	0.320153	0.628958	0	9.08874	6.54203	0.984112	5.32834	0.00075309	0.0434977	CMTR1_enriched	0.0490548	3.98855	0.876363	0.98656	others	-0.127277	6.41476	0.637201	0	others	Cse1l	chromosome segregation 1-like (S. cerevisiae) [Source:MGI Symbol;Acc:MGI:1339951]	protein_coding	protein_coding
ENSMUSG00000002728	Naa20	4.84183	0.00370369	0.965618	1	0	0.0835003	0.228354	0.525984	0	4.20997	3.35569	0.010224	4.62227	0.968658	0.994456	others	-0.112555	4.45085	0.649289	0.952409	others	-0.0105174	3.34517	0.887228	0	others	Naa20	N(alpha)-acetyltransferase 20, NatB catalytic subunit [Source:MGI Symbol;Acc:MGI:1915127]	protein_coding	protein_coding
ENSMUSG00000002731	Prkra	2.50707	0.166661	0.225802	0.622848	0	-0.0768023	0.607301	0.843257	0	5.98604	4.58644	0.486964	4.43748	0.149388	0.608838	others	0.0756851	3.87537	0.822338	0.978566	others	-0.126224	4.46021	0.896504	0	others	Prkra	protein kinase, interferon inducible double stranded RNA dependent activator [Source:MGI Symbol;Acc:MGI:1344375]	protein_coding	protein_coding
ENSMUSG00000002732	Fkbp7	0.635546	0.201207	0.82979	0.987883	0	0.321468	0.580768	0.826066	0	6.16863	4.13402	0.42943	4.82433	0.12384	0.576888	others	0.237377	4.5732	0.374612	0.863787	others	-0.0412802	4.09273	0.821605	0	others	Fkbp7	FK506 binding protein 7 [Source:MGI Symbol;Acc:MGI:1336879]	protein_coding	protein_coding
ENSMUSG00000002733	Plekha3	4.18143	0.0589093	0.37024	0.760026	0	0.159251	0.0129473	0.0954791	0	4.53021	5.59066	0.633147	4.64862	0.0587639	0.442329	others	-0.2584	3.40585	0.475877	0.918331	others	-0.120475	5.47018	0.726741	0	others	Plekha3	pleckstrin homology domain-containing, family A (phosphoinositide binding specific) member 3 [Source:MGI Symbol;Acc:MGI:1932515]	protein_coding	protein_coding
ENSMUSG00000002741	Ykt6	4.9152	-0.0037108	0.961507	1	0	0.0756115	0.248921	0.550917	0	3.81869	5.60604	0.151065	4.52078	0.596908	0.894978	others	-0.395635	3.76147	0.173696	0.787287	others	-0.129955	5.47608	0.66103	0	others	Ykt6	YKT6 v-SNARE homolog (S. cerevisiae) [Source:MGI Symbol;Acc:MGI:1927550]	protein_coding	protein_coding
ENSMUSG00000002748	Baz1b	5.811	0.0289894	0.387244	0.773896	0	0.00884602	0.800678	0.950563	0	6.98241	6.94468	0.519086	4.31032	0.152955	0.61378	others	-0.505823	2.90603	0.224825	0.82719	others	-0.189735	6.75494	0.616018	0	others	Baz1b	bromodomain adjacent to zinc finger domain, 1B [Source:MGI Symbol;Acc:MGI:1353499]	protein_coding	protein_coding
ENSMUSG00000002763	Pex6	3.67645	0.0761936	0.329073	0.72744	0	-0.0122215	0.860173	0.976423	0	3.21223	5.06654	1.28391	5.25102	0.000248591	0.020071	CMTR1_enriched	0.300169	3.83414	0.437748	0.891563	others	0.0807544	5.1473	1	0	others	Pex6	peroxisomal biogenesis factor 6 [Source:MGI Symbol;Acc:MGI:2385054]	protein_coding	protein_coding
ENSMUSG00000002767	Mrpl2	5.71516	-0.0535092	0.419639	0.796437	0	-0.225658	0.000601278	0.0108432	-1	5.48799	5.25461	0.287654	4.18686	0.409309	0.817568	others	0.37664	4.34583	0.226706	0.829707	others	0.0496191	5.30423	0.870642	0	others	Mrpl2	mitochondrial ribosomal protein L2 [Source:MGI Symbol;Acc:MGI:1351622]	protein_coding	protein_coding
ENSMUSG00000002768	Mea1	4.9088	0.0621338	0.474397	0.831766	0	0.0392131	0.648668	0.868623	0	2.85964	4.39805	0.487993	4.43859	0.167156	0.631689	others	0.075522	3.87489	0.822717	0.978712	others	0.0676279	4.46567	1	0	others	Mea1	male enhanced antigen 1 [Source:MGI Symbol;Acc:MGI:96957]	protein_coding	protein_coding
ENSMUSG00000002771	Grin2d	-0.473254	-0.105825	0.702319	0.939709	0	-0.0735577	0.767282	0.933622	0	4.38554	2.91665	-0.357098	3.76723	0.271802	0.731541	others	-0.224275	3.93259	0.438455	0.891563	others					others	Grin2d	glutamate receptor, ionotropic, NMDA2D (epsilon 4) [Source:MGI Symbol;Acc:MGI:95823]	protein_coding	protein_coding
ENSMUSG00000002778	Kdelr1	4.01968	0.0191887	0.837715	0.990138	0	0.0213614	0.816644	0.956898	0	4.40772	4.44908	-0.525021	3.30339	0.165179	0.629025	others	0.173734	4.25343	0.559602	0.935469	others	0.041245	4.49033	0.834665	0	others	Kdelr1	KDEL (Lys-Asp-Glu-Leu) endoplasmic reticulum protein retention receptor 1 [Source:MGI Symbol;Acc:MGI:1915387]	protein_coding	protein_coding
ENSMUSG00000002781	Tmem143	2.58513	0.0788645	0.495811	0.842222	0	-0.0244267	0.822727	0.959353	0	7.25804	5.66357	0.240525	3.95489	0.529454	0.870505	others	0.337317	4.1211	0.321218	0.858641	others	0.145627	5.80919	0.635372	0	others	Tmem143	transmembrane protein 143 [Source:MGI Symbol;Acc:MGI:1917459]	protein_coding	protein_coding
ENSMUSG00000002797	Ggct	1.93419	-0.112876	0.299622	0.700589	0	-0.103573	0.35371	0.659661	0	5.44902	4.09158	-0.0809363	4.15803	0.792359	0.955389	others	-0.0980786	4.13268	0.725566	0.963855	others	0.847947	4.93953	0.00604139	1	others	Ggct	gamma-glutamyl cyclotransferase [Source:MGI Symbol;Acc:MGI:95700]	protein_coding	protein_coding
ENSMUSG00000002799	Jag2	3.11577	0.12951	0.114528	0.463377	0	0.197109	0.0157187	0.107814	0	2.75587	5.18651	0.741105	4.09793	0.0898132	0.515185	others	-0.994596	1.78889	0.0808028	0.699721	others	-0.133168	5.05335	0.677752	0	others	Jag2	jagged 2 [Source:MGI Symbol;Acc:MGI:1098270]	protein_coding	protein_coding
ENSMUSG00000002803	Btbd6	2.45112	0.119181	0.371661	0.761212	0	0.212421	0.0969885	0.328434	0	6.73796	5.62425	0.482882	4.36418	0.178451	0.644667	others	0.361307	4.22414	0.269304	0.851974	others	0.326486	5.95073	0.40318	0	others	Btbd6	BTB (POZ) domain containing 6 [Source:MGI Symbol;Acc:MGI:3026623]	protein_coding	protein_coding
ENSMUSG00000002804	Nudt14	2.78586	0.244346	0.0867104	0.405956	0	0.111029	0.434375	0.727491	0	2.65036	4.88539	0.177918	3.67945	0.672948	0.920262	others	0.371815	3.98198	0.317346	0.858641	others	-0.431836	4.45356	0.237145	0	others	Nudt14	nudix (nucleoside diphosphate linked moiety X)-type motif 14 [Source:MGI Symbol;Acc:MGI:1913424]	protein_coding	protein_coding
ENSMUSG00000002808	Epdr1	1.75736	-0.263347	0.06415	0.345858	0	-0.426633	0.00277962	0.033214	-1	5.45614	4.07341	0.81475	4.62418	0.0280145	0.327808	others	0.40786	4.07283	0.258975	0.84919	others	0.437177	4.51059	0.228281	0	others	Epdr1	ependymin related protein 1 (zebrafish) [Source:MGI Symbol;Acc:MGI:2145369]	protein_coding	protein_coding
ENSMUSG00000002812	Flii	4.11076	0.143616	0.0363626	0.25623	0	-0.100539	0.151478	0.420505	0	4.70117	5.58613	0.022905	4.13177	0.943155	0.991161	others	-1.0207	2.7296	0.00446086	0.318687	others	-0.393126	5.19301	0.280291	0	others	Flii	flightless I actin binding protein [Source:MGI Symbol;Acc:MGI:1342286]	protein_coding	protein_coding
ENSMUSG00000002814	Top3a	3.6833	0.10288	0.128348	0.4904	0	-0.0117695	0.877784	0.984866	0	7.57617	5.96594	0.720564	4.90294	0.0222995	0.299741	others	0.242509	4.24002	0.430151	0.891563	others	-0.141009	5.82493	0.644627	0	others	Top3a	topoisomerase (DNA) III alpha [Source:MGI Symbol;Acc:MGI:1197527]	protein_coding	protein_coding
ENSMUSG00000002820	Atg4d	2.53571	-0.116018	0.111747	0.458787	0	-0.147947	0.0358256	0.182317	0	4.06374	5.89447	0.324824	3.99879	0.398131	0.811569	others	0.423166	4.17407	0.221105	0.82719	others	-0.492233	5.40224	0.0823544	0	others	Atg4d	autophagy related 4D, cysteine peptidase [Source:MGI Symbol;Acc:MGI:2444308]	protein_coding	protein_coding
ENSMUSG00000002825	Qtrt1	5.19097	0.0568677	0.369875	0.759979	0	-0.0662394	0.293153	0.599839	0	6.90182	5.83732	-0.110639	4.07201	0.720867	0.936733	others	0.140155	4.43099	0.606356	0.944675	others	-0.0400588	5.79726	0.935965	0	others	Qtrt1	queuine tRNA-ribosyltransferase catalytic subunit 1 [Source:MGI Symbol;Acc:MGI:1931441]	protein_coding	protein_coding
ENSMUSG00000002833	Hdgfl2	5.96268	0.0451944	0.444677	0.81325	0	-0.0713136	0.23008	0.528499	0	3.53979	4.83142	0.00126419	3.59163	0.997508	0.99934	others	-0.381279	3.07265	0.347567	0.863787	others	-0.0829968	4.74843	0.737389	0	others	Hdgfl2	HDGF like 2 [Source:MGI Symbol;Acc:MGI:1194492]	protein_coding	protein_coding
ENSMUSG00000002835	Chaf1a	5.15711	-0.0301784	0.529434	0.864646	0	-0.160573	0.000779244	0.0130663	-1	6.09081	5.47622	0.0523773	4.14703	0.872305	0.974031	others	-0.204822	3.7921	0.50672	0.919966	others	-0.254463	5.22176	0.341611	0	others	Chaf1a	chromatin assembly factor 1, subunit A (p150) [Source:MGI Symbol;Acc:MGI:1351331]	protein_coding	protein_coding
ENSMUSG00000002844	Adprh	4.55203	-0.063897	0.365682	0.756806	0	-0.0332034	0.631586	0.857809	0	3.86349	7.42011	0.256962	4.4814	0.395637	0.810662	others	-0.19153	3.85999	0.525751	0.927902	others	-0.279456	7.14066	0.276257	0	others	Adprh	ADP-ribosylarginine hydrolase [Source:MGI Symbol;Acc:MGI:1098234]	protein_coding	protein_coding
ENSMUSG00000002845	Tmem39a	4.75775	-0.0951643	0.165634	0.546791	0	-0.119697	0.0792642	0.293617	0	4.68589	3.89991	0.0614213	4.41796	0.834033	0.967065	others	0.183583	4.60589	0.4788	0.918331	others	0.281562	4.18147	0.586285	0	others	Tmem39a	transmembrane protein 39a [Source:MGI Symbol;Acc:MGI:1915096]	protein_coding	protein_coding
ENSMUSG00000002846	Timmdc1	3.7629	0.114685	0.201599	0.593156	0	0.0164534	0.880635	0.985832	0	9.6574	7.53845	0.903843	5.11432	0.0033541	0.110261	others	0.113296	3.99134	0.726678	0.963855	others	-0.116022	7.42243	0.670466	0	others	Timmdc1	translocase of inner mitochondrial membrane domain containing 1 [Source:MGI Symbol;Acc:MGI:1922139]	protein_coding	protein_coding
ENSMUSG00000002847	Pla1a	0.579659	-0.451646	0.131803	0.495497	0	-0.52771	0.0719143	0.277081	0	3.62501	4.21013	0.0749047	4.22828	0.81069	0.96328	others	0.31975	4.5981	0.242749	0.833999	others	0.419401	4.62953	0.282245	0	others	Pla1a	phospholipase A1 member A [Source:MGI Symbol;Acc:MGI:1934677]	protein_coding	protein_coding
ENSMUSG00000002870	Mcm2	7.30652	0.0178714	0.678503	0.931302	0	-0.0238561	0.574309	0.822392	0	6.24054	5.4186	-0.0182462	3.82799	0.95929	0.992477	others	-0.0290299	3.81886	0.929818	0.99374	others	-0.177757	5.24084	0.663885	0	others	Mcm2	minichromosome maintenance complex component 2 [Source:MGI Symbol;Acc:MGI:105380]	protein_coding	protein_coding
ENSMUSG00000002871	Tpra1	1.9639	0.141437	0.292343	0.694371	0	-0.227764	0.0895032	0.312434	0	3.1689	4.71235	0.0384538	4.40799	0.892398	0.974975	others	-0.110054	4.20256	0.683766	0.959264	others	-0.315941	4.39641	0.386496	0	others	Tpra1	transmembrane protein, adipocyte asscociated 1 [Source:MGI Symbol;Acc:MGI:1345190]	protein_coding	protein_coding
ENSMUSG00000002881	Nab1	1.76784	0.309049	0.00853232	0.106772	0	0.441106	0.000102524	0.00284558	1	3.56414	4.61375	0.370924	4.02406	0.346255	0.780353	others	-0.348967	3.04171	0.405203	0.891563	others	0.0699434	4.68369	0.914928	0	others	Nab1	Ngfi-A binding protein 1 [Source:MGI Symbol;Acc:MGI:107564]	protein_coding	protein_coding
ENSMUSG00000002885	Adgre5	3.96162	-0.221508	0.016425	0.159479	0	-0.328271	0.00037338	0.00748599	-1	4.28389	5.25018	0.484699	4.40124	0.157444	0.619037	others	0.292165	4.15644	0.371294	0.863787	others	-0.203809	5.04637	0.45688	0	others	Adgre5	adhesion G protein-coupled receptor E5 [Source:MGI Symbol;Acc:MGI:1347095]	protein_coding	protein_coding
ENSMUSG00000002897	Il17ra	0.686441	0.363456	0.018747	0.172868	0	0.422704	0.00658728	0.0601626	0	3.45129	4.73074	0.0805686	3.96218	0.819289	0.96328	others	-0.228817	3.53864	0.505735	0.919922	others	-0.307356	4.42338	0.343444	0	others	Il17ra	interleukin 17 receptor A [Source:MGI Symbol;Acc:MGI:107399]	protein_coding	protein_coding
ENSMUSG00000002900	Lamb1	5.9744	-0.027032	0.716419	0.944625	0	-0.154383	0.0375474	0.187248	0	4.5206	4.76207	0.608169	4.24096	0.125587	0.577908	others	0.712262	4.44762	0.0424383	0.608003	others	-0.63679	4.12528	0.072321	0	others	Lamb1	laminin B1 [Source:MGI Symbol;Acc:MGI:96743]	protein_coding	protein_coding
ENSMUSG00000002908	Kcnn1	-0.380146	0.0162301	1	1	0	0.0772859	0.771213	0.935675	0	3.33502	4.2284	0.0250486	3.54964	0.951669	0.992477	others	-0.297104	3.11497	0.472993	0.918331	others	-0.0745636	4.15383	1	0	others	Kcnn1	potassium intermediate/small conductance calcium-activated channel, subfamily N, member 1 [Source:MGI Symbol;Acc:MGI:1933993]	protein_coding	protein_coding
ENSMUSG00000002910	Arrdc2	2.18332	0.0904175	0.543672	0.872179	0	-0.267596	0.0798788	0.295226	0	8.00102	5.96435	1.28497	5.37898	0.000103581	0.0108554	CMTR1_enriched	0.157476	3.74868	0.674569	0.957231	others	0.0762108	6.04057	0.953429	0	others	Arrdc2	arrestin domain containing 2 [Source:MGI Symbol;Acc:MGI:1918057]	protein_coding	protein_coding
ENSMUSG00000002948	Map2k7	3.06577	-0.0215759	0.818355	0.983789	0	-0.0979982	0.267602	0.57204	0	6.22151	5.98535	0.338428	4.09146	0.368508	0.794643	others	0.50748	4.37313	0.121512	0.7477	others	-0.228019	5.75733	0.52003	0	others	Map2k7	mitogen-activated protein kinase kinase 7 [Source:MGI Symbol;Acc:MGI:1346871]	protein_coding	protein_coding
ENSMUSG00000002949	Timm44	4.84958	-0.0253887	0.698569	0.938126	0	-0.0728695	0.260483	0.56357	0	8.0287	5.18557	0.168257	4.40671	0.57238	0.887715	others	0.335672	4.67049	0.209646	0.816884	others	0.0419685	5.22754	1	0	others	Timm44	translocase of inner mitochondrial membrane 44 [Source:MGI Symbol;Acc:MGI:1343262]	protein_coding	protein_coding
ENSMUSG00000002957	Ap2a2	5.23873	0.0612826	0.143868	0.516906	0	0.00483577	0.921374	1	0	6.05404	6.08201	0.474967	4.24707	0.194652	0.66372	others	-0.713716	2.63268	0.100693	0.727165	others	-0.00669164	6.07532	1	0	others	Ap2a2	adaptor-related protein complex 2, alpha 2 subunit [Source:MGI Symbol;Acc:MGI:101920]	protein_coding	protein_coding
ENSMUSG00000002963	Pnkp	3.26697	0.178534	0.0462332	0.290015	0	-0.11634	0.229388	0.52729	0	5.73546	5.33376	0.435493	4.60324	0.159832	0.621061	others	0.440727	4.64863	0.118665	0.74716	others	-0.200756	5.13301	0.58621	0	others	Pnkp	polynucleotide kinase 3'- phosphatase [Source:MGI Symbol;Acc:MGI:1891698]	protein_coding	protein_coding
ENSMUSG00000002968	Med25	5.43854	0.0345293	0.578114	0.890363	0	-0.11607	0.0551311	0.235736	0	5.19546	5.24571	0.105371	3.69566	0.791909	0.955389	others	-0.0232641	3.52981	0.951621	0.994985	others	0.418765	5.66447	0.247794	0	others	Med25	mediator complex subunit 25 [Source:MGI Symbol;Acc:MGI:1922863]	protein_coding	protein_coding
ENSMUSG00000002980	Bcam	5.89619	0.098572	0.0450142	0.285788	0	0.032562	0.516004	0.786213	0	5.48159	5.81082	0.523667	4.42315	0.154397	0.615494	others	0.394594	4.27409	0.224179	0.82719	others					others	Bcam	basal cell adhesion molecule [Source:MGI Symbol;Acc:MGI:1929940]	protein_coding	protein_coding
ENSMUSG00000002981	Clptm1	4.97891	0.0454668	0.504863	0.847074	0	0.119556	0.0749927	0.283985	0	6.1854	6.31509	0.696801	4.4103	0.0699603	0.470892	others	0.456307	4.1035	0.211391	0.818528	others	-0.427549	5.88754	0.197266	0	others	Clptm1	cleft lip and palate associated transmembrane protein 1 [Source:MGI Symbol;Acc:MGI:1927155]	protein_coding	protein_coding
ENSMUSG00000002983	Relb	1.99303	-0.00761077	1	1	0	0.083031	0.583409	0.828172	0	7.25707	5.83953	0.10589	3.69606	0.791136	0.95513	others	-0.224897	3.24913	0.57398	0.9387	others	-0.456368	5.38316	0.24134	0	others	Relb	avian reticuloendotheliosis viral (v-rel) oncogene related B [Source:MGI Symbol;Acc:MGI:103289]	protein_coding	protein_coding
ENSMUSG00000002984	Tomm40	7.35558	-0.0631651	0.159213	0.539144	0	-0.130645	0.0034972	0.0385825	-1	8.46741	6.18012	0.0917671	3.6381	0.826471	0.963333	others	-0.61831	2.68327	0.162615	0.780942	others	-0.0750016	6.10512	1	0	others	Tomm40	translocase of outer mitochondrial membrane 40 [Source:MGI Symbol;Acc:MGI:1858259]	protein_coding	protein_coding
ENSMUSG00000002985	Apoe	6.32009	-0.308231	9.63e-07	0.000107074	-1	-0.453027	6.76e-13	2.82e-10	-1	9.25689	6.58221	0.474454	4.73985	0.10808	0.548347	others	0.445991	4.73671	0.101936	0.728656	others	-0.237197	6.34502	0.426649	0	others	Apoe	apolipoprotein E [Source:MGI Symbol;Acc:MGI:88057]	protein_coding	protein_coding
ENSMUSG00000002996	Hbp1	3.74135	0.170781	0.0223565	0.19147	0	0.11307	0.123851	0.375456	0	7.76839	6.60127	1.21828	4.49775	0.00823828	0.180125	others	0.662504	3.7424	0.172266	0.787287	others	-0.0948424	6.50643	0.613315	0	others	Hbp1	high mobility group box transcription factor 1 [Source:MGI Symbol;Acc:MGI:894659]	protein_coding	protein_coding
ENSMUSG00000002997	Prkar2b	1.14586	0.128721	0.408468	0.789509	0	0.189295	0.217645	0.512533	0	5.38913	5.92844	0.562674	4.5462	0.0923824	0.519699	others	-0.522636	3.04872	0.173364	0.787287	others	-0.460688	5.46775	0.092336	0	others	Prkar2b	protein kinase, cAMP dependent regulatory, type II beta [Source:MGI Symbol;Acc:MGI:97760]	protein_coding	protein_coding
ENSMUSG00000003031	Cdkn1b	2.07572	-0.0439198	0.727958	0.948769	0	-0.0553127	0.657558	0.874002	0	6.76592	6.61735	1.04349	5.12242	0.00179086	0.0759779	others	0.233178	3.96814	0.502783	0.919922	others	-0.148795	6.46856	0.555798	0	others	Cdkn1b	cyclin-dependent kinase inhibitor 1B [Source:MGI Symbol;Acc:MGI:104565]	protein_coding	protein_coding
ENSMUSG00000003032	Klf4	4.00376	-0.422884	3.46e-08	7.4e-06	-1	-0.636584	1.91e-16	1.6e-13	-1	8.30713	7.56312	1.32903	5.4075	8.6e-05	0.00951151	CMTR1_enriched	-0.584592	2.69373	0.190593	0.802346	others	-0.517022	7.0461	0.0638684	0	others	Klf4	Kruppel-like factor 4 (gut) [Source:MGI Symbol;Acc:MGI:1342287]	protein_coding	protein_coding
ENSMUSG00000003033	Ap1m1	4.50232	-0.0539359	0.478623	0.833655	0	-0.112841	0.132953	0.390558	0	3.93916	5.39361	0.337947	3.81627	0.418985	0.817568	others	1.05295	4.93309	0.00150187	0.198518	others	0.220793	5.61441	0.490691	0	others	Ap1m1	adaptor-related protein complex AP-1, mu subunit 1 [Source:MGI Symbol;Acc:MGI:102776]	protein_coding	protein_coding
ENSMUSG00000003037	Rab8a	3.53675	0.0235698	0.743827	0.954226	0	-0.119583	0.0674301	0.265785	0	6.68426	5.70668	0.86772	4.62089	0.0238992	0.306987	others	0.500538	4.12998	0.174899	0.787287	others	0.224738	5.93142	0.625243	0	others	Rab8a	RAB8A, member RAS oncogene family [Source:MGI Symbol;Acc:MGI:96960]	protein_coding	protein_coding
ENSMUSG00000003038	Hmgn2	5.87663	-0.0491498	0.428671	0.801902	0	-0.126414	0.0377584	0.187668	0	7.42049	7.28318	0.0124766	4.01183	0.971138	0.994847	others	-0.116715	3.83572	0.709956	0.962292	others	-0.032073	7.25111	0.839192	0	others	Hmgn2	high mobility group nucleosomal binding domain 2 [Source:MGI Symbol;Acc:MGI:96136]	protein_coding	protein_coding
ENSMUSG00000003039	Fam32a	4.50434	0.169396	0.0171112	0.163291	0	0.127439	0.0765655	0.287526	0	5.1196	5.0879	-0.0678385	4.1983	0.821366	0.96328	others	-0.0121673	4.27846	0.964349	0.995196	others	-0.997983	4.08991	0.000923942	-1	others	Fam32a	family with sequence similarity 32, member A [Source:MGI Symbol;Acc:MGI:1915172]	protein_coding	protein_coding
ENSMUSG00000003051	Elf3	2.58647	-0.0399699	0.747859	0.955868	0	0.200581	0.0782653	0.291479	0	6.41371	4.86148	-0.284536	3.61481	0.422339	0.819614	others	0.114884	4.16747	0.702528	0.961153	others	-0.478823	4.38266	0.174167	0	others	Elf3	E74-like factor 3 [Source:MGI Symbol;Acc:MGI:1101781]	protein_coding	protein_coding
ENSMUSG00000003062	Stard3nl	4.87743	0.117184	0.0723865	0.370704	0	0.0029869	0.942604	1	0	4.19586	4.56741	0.277997	4.46028	0.367527	0.793821	others	0.250981	4.44558	0.375801	0.863787	others	0.0378002	4.60521	1	0	others	Stard3nl	STARD3 N-terminal like [Source:MGI Symbol;Acc:MGI:1923455]	protein_coding	protein_coding
ENSMUSG00000003068	Stk11	5.87798	0.0219633	0.685676	0.934229	0	-0.0186363	0.734496	0.917361	0	4.823	6.3596	0.871454	4.62413	0.021274	0.294582	others	-0.561505	2.64495	0.223181	0.82719	others	-0.174625	6.18497	0.611278	0	others	Stk11	serine/threonine kinase 11 [Source:MGI Symbol;Acc:MGI:1341870]	protein_coding	protein_coding
ENSMUSG00000003070	Efna2	1.7594	-0.00871497	1	1	0	-0.116025	0.462063	0.74781	0	3.33512	5.04032	1.01204	4.74518	0.00919208	0.191432	others	0.0621864	3.40857	0.88395	0.987691	others	-0.163964	4.87635	0.622097	0	others	Efna2	ephrin A2 [Source:MGI Symbol;Acc:MGI:102707]	protein_coding	protein_coding
ENSMUSG00000003072	Atp5d	6.13122	-0.0627451	0.424971	0.799363	0	-0.0783725	0.313342	0.621201	0	4.58148	5.41519	0.0410149	3.7145	0.91734	0.981713	others	-0.718886	2.6924	0.0874462	0.711093	others	-0.190472	5.22472	0.528733	0	others	Atp5d	ATP synthase, H+ transporting, mitochondrial F1 complex, delta subunit [Source:MGI Symbol;Acc:MGI:1913293]	protein_coding	protein_coding
ENSMUSG00000003099	Ppp5c	6.24695	-0.0549226	0.259704	0.66012	0	-0.109753	0.0249915	0.144982	0	4.99605	4.91354	0.696111	4.40941	0.0727017	0.477688	others	0.490065	4.15445	0.175637	0.787287	others	-0.263603	4.64994	0.467269	0	others	Ppp5c	protein phosphatase 5, catalytic subunit [Source:MGI Symbol;Acc:MGI:102666]	protein_coding	protein_coding
ENSMUSG00000003119	Cdk12	6.04863	0.0565167	0.129506	0.491762	0	0.0654728	0.0760486	0.286229	0	10.3108	7.65263	2.21202	6.89671	1.45e-12	1.39e-09	CMTR1_enriched	0.602293	4.40375	0.0756154	0.694919	others	-0.20113	7.4515	0.492039	0	others	Cdk12	cyclin-dependent kinase 12 [Source:MGI Symbol;Acc:MGI:1098802]	protein_coding	protein_coding
ENSMUSG00000003123	Lipe	1.53977	-0.133571	0.28772	0.68938	0	-0.0892047	0.468153	0.75306	0	3.54013	3.64552	0.0751676	4.04247	0.825909	0.96328	others	0.788471	5.1263	0.00355781	0.291905	others	-0.150162	3.49536	0.681382	0	others	Lipe	lipase, hormone sensitive [Source:MGI Symbol;Acc:MGI:96790]	protein_coding	protein_coding
ENSMUSG00000003131	Pafah1b2	3.67663	0.0152395	0.822468	0.985839	0	0.0642863	0.27609	0.581424	0	4.96768	4.90799	0.995507	4.89368	0.00721537	0.168874	others	0.20144	3.77275	0.595008	0.944396	others	-0.0534082	4.85458	0.827523	0	others	Pafah1b2	platelet-activating factor acetylhydrolase, isoform 1b, subunit 2 [Source:MGI Symbol;Acc:MGI:108415]	protein_coding	protein_coding
ENSMUSG00000003134	Tbc1d8	1.5907	0.131562	0.277249	0.678918	0	-0.448247	0.000539507	0.0100439	-1	5.03999	5.59181	-0.00460326	4.04274	0.988997	0.998031	others	-0.248729	3.70504	0.429177	0.891563	others	-0.929105	4.6627	0.00399831	-1	others	Tbc1d8	TBC1 domain family, member 8 [Source:MGI Symbol;Acc:MGI:1927225]	protein_coding	protein_coding
ENSMUSG00000003135	Cnot11	3.90529	-0.0744814	0.243671	0.642636	0	-0.061089	0.328656	0.636802	0	3.19552	4.09271	0.33726	4.49114	0.277545	0.735613	others	0.229517	4.36197	0.430956	0.891563	others	-0.409594	3.68312	0.430021	0	others	Cnot11	CCR4-NOT transcription complex, subunit 11 [Source:MGI Symbol;Acc:MGI:106580]	protein_coding	protein_coding
ENSMUSG00000003153	Slc2a3	6.88881	-0.0864288	0.0601401	0.335079	0	-0.220264	1.69e-06	0.000103687	-1	7.03425	4.81373	0.263112	4.51476	0.380558	0.80065	others	0.0598353	4.24247	0.833691	0.980457	others	-0.546994	4.26674	0.11233	0	others	Slc2a3	solute carrier family 2 (facilitated glucose transporter), member 3 [Source:MGI Symbol;Acc:MGI:95757]	protein_coding	protein_coding
ENSMUSG00000003154	Foxj2	0.779638	-0.128566	0.435803	0.806235	0	0.0333647	0.879698	0.985572	0	2.88585	4.7204	-0.301841	3.50763	0.4356	0.826137	others	0.20805	4.21748	0.496045	0.918331	others	0.104615	4.82501	0.900077	0	others	Foxj2	forkhead box J2 [Source:MGI Symbol;Acc:MGI:1926805]	protein_coding	protein_coding
ENSMUSG00000003161	Sri	2.26003	-0.0531856	0.745911	0.955089	0	0.342127	0.0118659	0.0896851	0	4.00939	3.55856	0.270803	4.79506	0.309803	0.755675	others	-0.151059	4.20618	0.569793	0.937978	others					others	Sri	sorcin [Source:MGI Symbol;Acc:MGI:98419]	protein_coding	protein_coding
ENSMUSG00000003166	Dgcr2	3.62016	-0.0472159	0.481259	0.834396	0	0.0101713	0.876035	0.983851	0	5.45416	4.22038	-0.19216	3.65362	0.601808	0.896845	others	0.113441	4.08099	0.715389	0.962504	others					others	Dgcr2	DiGeorge syndrome critical region gene 2 [Source:MGI Symbol;Acc:MGI:892866]	protein_coding	protein_coding
ENSMUSG00000003184	Irf3	3.30522	0.135235	0.150685	0.527796	0	-0.194766	0.0435075	0.204239	0	4.98793	6.67967	0.436595	4.90356	0.110133	0.552621	others	-0.122542	4.12025	0.659465	0.954957	others	-0.219425	6.46024	0.721318	0	others	Irf3	interferon regulatory factor 3 [Source:MGI Symbol;Acc:MGI:1859179]	protein_coding	protein_coding
ENSMUSG00000003190	Bcl2l12	4.04543	-0.0975254	0.30038	0.700986	0	-0.191426	0.0472273	0.214893	0	6.08936	4.69337	0.713722	4.66419	0.0379477	0.368586	others	0.845657	4.92544	0.00510469	0.331087	others	-0.210775	4.48259	0.473263	0	others	Bcl2l12	BCL2-like 12 (proline rich) [Source:MGI Symbol;Acc:MGI:1922986]	protein_coding	protein_coding
ENSMUSG00000003198	Zfp959	2.02055	0.0360445	0.823197	0.985859	0	-0.0103047	1	1	0	7.68022	5.98751	0.519265	4.34721	0.1472	0.60679	others	0.707684	4.67653	0.0241751	0.525849	others	-0.409101	5.57841	0.135985	0	others	Zfp959	zinc finger protein 959 [Source:MGI Symbol;Acc:MGI:2385058]	protein_coding	protein_coding
ENSMUSG00000003199	Mpnd	4.16151	0.0769102	0.398645	0.781309	0	-0.0955368	0.309056	0.617114	0	3.24706	2.93811	-0.122269	3.68781	0.742111	0.943523	others	0.14822	4.07274	0.640327	0.950813	others					others	Mpnd	MPN domain containing [Source:MGI Symbol;Acc:MGI:1915297]	protein_coding	protein_coding
ENSMUSG00000003200	Sh3gl1	5.3911	0.00734858	0.905945	1	0	-0.0761377	0.201795	0.492297	0	4.34596	5.61705	0.829936	4.56329	0.0310331	0.342198	others	0.386441	3.95941	0.308482	0.858641	others	-0.440613	5.17643	0.150894	0	others	Sh3gl1	SH3-domain GRB2-like 1 [Source:MGI Symbol;Acc:MGI:700010]	protein_coding	protein_coding
ENSMUSG00000003208	Ccdc94	3.64441	0.0100625	0.967638	1	0	-0.0353332	0.736305	0.918067	0	5.63687	5.16159	0.160497	4.1612	0.638157	0.909275	others	0.0799988	4.06193	0.795833	0.973707	others					others	Ccdc94	YJU2 splicing factor [Source:MGI Symbol;Acc:MGI:1920136]	protein_coding	protein_coding
ENSMUSG00000003226	Ranbp2	5.72545	0.0107506	0.841103	0.991393	0	0.164186	0.00176168	0.0237371	1	7.38424	5.37675	0.842239	4.88998	0.0106324	0.20811	others	-0.282567	3.30884	0.453658	0.905215	others	-0.0246004	5.35215	0.817148	0	others	Ranbp2	RAN binding protein 2 [Source:MGI Symbol;Acc:MGI:894323]	protein_coding	protein_coding
ENSMUSG00000003228	Grk5	0.362921	0.249655	0.0760424	0.380007	0	0.175787	0.239148	0.539814	0	5.2251	6.36611	1.23818	4.89159	0.00202724	0.0819639	others	0.825795	4.34017	0.0367931	0.588742	others	0.106508	6.47262	0.907229	0	others	Grk5	G protein-coupled receptor kinase 5 [Source:MGI Symbol;Acc:MGI:109161]	protein_coding	protein_coding
ENSMUSG00000003233	Dvl3	3.80718	0.152554	0.0271557	0.215707	0	0.0241925	0.740007	0.919219	0	5.23144	5.94587	1.43889	5.62127	9.71e-06	0.00165885	CMTR1_enriched	0.319644	3.9838	0.375867	0.863787	others	0.204019	6.14989	0.592641	0	others	Dvl3	dishevelled segment polarity protein 3 [Source:MGI Symbol;Acc:MGI:108100]	protein_coding	protein_coding
ENSMUSG00000003234	Abcf3	4.09606	-0.0135717	0.836405	0.989851	0	-0.0489076	0.4418	0.731319	0	7.89917	5.66369	0.116195	4.38181	0.69466	0.928001	others	-0.367261	3.71137	0.22114	0.82719	others	-0.197515	5.46617	0.645837	0	others	Abcf3	ATP-binding cassette, sub-family F (GCN20), member 3 [Source:MGI Symbol;Acc:MGI:1351656]	protein_coding	protein_coding
ENSMUSG00000003235	Eif2b5	5.75814	-0.0679507	0.235882	0.635051	0	0.00691428	0.917389	0.999394	0	7.07524	5.51616	0.443039	4.97811	0.0970556	0.528527	others	-0.282202	3.96041	0.311851	0.858641	others	0.0099163	5.52607	0.844118	0	others	Eif2b5	eukaryotic translation initiation factor 2B, subunit 5 epsilon [Source:MGI Symbol;Acc:MGI:2446176]	protein_coding	protein_coding
ENSMUSG00000003269	Cyth2	5.08835	-0.099034	0.0612581	0.338297	0	-0.165335	0.00188469	0.0251106	-1	6.29129	6.40856	0.406067	3.95233	0.322961	0.765097	others	0.0695338	3.50264	0.864516	0.984243	others	-0.232513	6.17604	0.348736	0	others	Cyth2	cytohesin 2 [Source:MGI Symbol;Acc:MGI:1334255]	protein_coding	protein_coding
ENSMUSG00000003271	Sult2b1	-0.55294	-0.299413	0.502671	0.846067	0	0.154975	0.77527	0.938482	0	4.11778	4.45566	0.139404	4.18708	0.671283	0.919867	others	0.33997	4.4981	0.238641	0.833363	others					others	Sult2b1	sulfotransferase family, cytosolic, 2B, member 1 [Source:MGI Symbol;Acc:MGI:1926342]	protein_coding	protein_coding
ENSMUSG00000003273	Car11	0.277589	0.264937	0.443545	0.812249	0	0.417348	0.234103	0.533188	0	1.42987	4.2663	-0.376632	3.623	0.277191	0.735468	others	0.0296776	4.17436	0.918488	0.992401	others					others	Car11	carbonic anhydrase 11 [Source:MGI Symbol;Acc:MGI:1336193]	protein_coding	protein_coding
ENSMUSG00000003279	Dlgap1	-2.29832	-0.104443	0.953182	1	0	-0.085328	0.926467	1	0	3.28595	4.23693	0.235942	4.37449	0.454861	0.834016	others	-1.02758	2.67086	0.0052583	0.332064	others					others	Dlgap1	DLG associated protein 1 [Source:MGI Symbol;Acc:MGI:1346065]	protein_coding	protein_coding
ENSMUSG00000003282	Plag1	1.89836	-0.0594683	0.575185	0.888755	0	-0.15477	0.127436	0.380755	0	5.81872	5.20774	-0.126825	3.41984	0.756949	0.946136	others	-0.384258	3.06899	0.343893	0.863787	others	0.151582	5.35932	0.773358	0	others	Plag1	pleiomorphic adenoma gene 1 [Source:MGI Symbol;Acc:MGI:1891916]	protein_coding	protein_coding
ENSMUSG00000003283	Hck	1.87203	-0.655757	1.32e-05	0.000931728	-1	-0.350586	0.013621	0.098616	0	2.47247	5.102	0.335761	4.05001	0.378076	0.799163	others	0.198077	3.88058	0.579247	0.94007	others	-0.0609491	5.04105	0.725372	0	others	Hck	hemopoietic cell kinase [Source:MGI Symbol;Acc:MGI:96052]	protein_coding	protein_coding
ENSMUSG00000003299	Mrpl4	5.50828	-0.0388735	0.522804	0.860102	0	-0.143343	0.0190874	0.122302	0	6.56806	4.98598	0.807795	5.03239	0.00792272	0.177132	others	0.615776	4.7991	0.0317132	0.572363	others	0.561581	5.54756	0.080906	0	others	Mrpl4	mitochondrial ribosomal protein L4 [Source:MGI Symbol;Acc:MGI:2137210]	protein_coding	protein_coding
ENSMUSG00000003308	Keap1	3.02406	-0.147847	0.0695433	0.361725	0	-0.0615363	0.455991	0.74361	0	6.8295	6.99893	0.896973	5.0061	0.00564322	0.147817	others	-0.875494	2.55683	0.0367691	0.588742	others	0.307963	7.30689	0.426992	0	others	Keap1	kelch-like ECH-associated protein 1 [Source:MGI Symbol;Acc:MGI:1858732]	protein_coding	protein_coding
ENSMUSG00000003309	Ap1m2	1.03545	-0.173415	0.376145	0.764806	0	-0.185013	0.336184	0.643983	0	2.04702	4.10059	0.287939	4.36639	0.379109	0.799874	others	0.114786	4.13994	0.705686	0.961474	others	-0.0224876	4.07811	1	0	others	Ap1m2	adaptor protein complex AP-1, mu 2 subunit [Source:MGI Symbol;Acc:MGI:1336974]	protein_coding	protein_coding
ENSMUSG00000003316	Glg1	5.00929	0.0156802	0.767152	0.963899	0	-0.181331	0.000509439	0.00957445	-1	7.29393	5.71229	0.803485	4.86623	0.0149463	0.248004	others	0.151648	3.95184	0.652774	0.95338	others	-0.240537	5.47175	0.440689	0	others	Glg1	golgi apparatus protein 1 [Source:MGI Symbol;Acc:MGI:104967]	protein_coding	protein_coding
ENSMUSG00000003341	Atp8b3	-0.23629	0.261662	0.30613	0.705478	0	0.548048	0.0134097	0.0978509	0	4.77429	3.74165	0.192507	4.17659	0.569058	0.886253	others	-0.0226787	3.88691	0.943456	0.994624	others					others	Atp8b3	ATPase, class I, type 8B, member 3 [Source:MGI Symbol;Acc:MGI:1914581]	protein_coding	protein_coding
ENSMUSG00000003344	Btbd2	3.96387	0.173525	0.0469319	0.292238	0	-0.117659	0.179183	0.460903	0	2.6612	4.02664	-1.00451	2.47389	0.0272163	0.323939	others	0.115137	3.93164	0.730646	0.964881	others	0.0185497	4.04519	1	0	others	Btbd2	BTB (POZ) domain containing 2 [Source:MGI Symbol;Acc:MGI:1933831]	protein_coding	protein_coding
ENSMUSG00000003345	Csnk1g2	6.04061	-0.00569786	0.936933	1	0	-0.0988628	0.141879	0.406088	0	5.94462	5.82141	0.500418	3.90729	0.239323	0.704561	others	-0.515216	2.53741	0.296714	0.858641	others	-0.137094	5.68431	0.690912	0	others	Csnk1g2	casein kinase 1, gamma 2 [Source:MGI Symbol;Acc:MGI:1920014]	protein_coding	protein_coding
ENSMUSG00000003346	Abhd17a	4.9288	0.0301816	0.700837	0.938893	0	-0.0986877	0.195889	0.484523	0	3.82238	5.61641	0.31688	3.94946	0.418322	0.817568	others	-0.0773494	3.41688	0.844743	0.981894	others	-0.307035	5.30937	0.378444	0	others	Abhd17a	abhydrolase domain containing 17A [Source:MGI Symbol;Acc:MGI:106388]	protein_coding	protein_coding
ENSMUSG00000003348	Mob3a	2.79972	0.144454	0.17566	0.560181	0	-0.103205	0.319255	0.628221	0	4.81885	4.66047	-0.391781	3.24103	0.331973	0.770944	others	-0.0416364	3.70849	0.904112	0.990162	others	-0.264311	4.39616	0.426364	0	others	Mob3a	MOB kinase activator 3A [Source:MGI Symbol;Acc:MGI:3050117]	protein_coding	protein_coding
ENSMUSG00000003352	Cacnb3	4.92338	0.202057	0.0128331	0.136349	0	0.151356	0.0625656	0.253692	0	3.45111	4.55315	0.186517	4.01494	0.60521	0.898124	others	0.28626	4.18082	0.373753	0.863787	others	-1.08147	3.47168	0.00481086	-1	others	Cacnb3	calcium channel, voltage-dependent, beta 3 subunit [Source:MGI Symbol;Acc:MGI:103307]	protein_coding	protein_coding
ENSMUSG00000003355	Fkbp11	4.64464	-0.0473802	0.608055	0.903298	0	0.0430902	0.652857	0.871154	0	6.91681	4.36448	0.337256	4.49153	0.28562	0.738486	others	-0.14641	3.82226	0.638814	0.950084	others	0.0387104	4.40319	1	0	others	Fkbp11	FK506 binding protein 11 [Source:MGI Symbol;Acc:MGI:1913370]	protein_coding	protein_coding
ENSMUSG00000003360	Ddx23	5.90858	0.0124317	0.815307	0.982587	0	0.0671813	0.20017	0.490745	0	5.94391	8.62619	0.112793	4.28047	0.720751	0.936733	others	0.0865147	4.2558	0.762762	0.969834	others	-0.281616	8.34457	0.289773	0	others	Ddx23	DEAD (Asp-Glu-Ala-Asp) box polypeptide 23 [Source:MGI Symbol;Acc:MGI:1921601]	protein_coding	protein_coding
ENSMUSG00000003363	Pld3	3.80592	0.130779	0.167978	0.548988	0	0.00208183	1	1	0	3.13759	4.96735	0.771747	4.8189	0.0198422	0.284809	others	0.324109	4.20306	0.317717	0.858641	others	-0.386183	4.58117	0.465451	0	others	Pld3	phospholipase D family, member 3 [Source:MGI Symbol;Acc:MGI:1333782]	protein_coding	protein_coding
ENSMUSG00000003378	Grik5	3.53991	0.13304	0.102772	0.43946	0	0.130192	0.113135	0.357402	0	1.1292	4.58855	0.32942	4.00399	0.409215	0.817568	others	-0.225453	3.24869	0.573035	0.938176	others	0.0932764	4.68183	1	0	others	Grik5	glutamate receptor, ionotropic, kainate 5 (gamma 2) [Source:MGI Symbol;Acc:MGI:95818]	protein_coding	protein_coding
ENSMUSG00000003380	Rabac1	4.32338	-0.0471461	0.643055	0.918572	0	-0.19771	0.0419057	0.199609	0	4.93865	7.26798	-0.0473909	3.98494	0.88692	0.974031	others	0.380706	4.61219	0.172841	0.787287	others	-0.0656119	7.20237	0.768707	0	others	Rabac1	Rab acceptor 1 (prenylated) [Source:MGI Symbol;Acc:MGI:1201692]	protein_coding	protein_coding
ENSMUSG00000003382	Etv3	2.76232	0.120991	0.131374	0.494887	0	0.195599	0.0131672	0.096461	0	4.62271	4.92459	-0.382674	3.75595	0.246576	0.708123	others	-0.490285	3.58907	0.103847	0.728857	others	-0.0722057	4.85239	0.797956	0	others	Etv3	ets variant 3 [Source:MGI Symbol;Acc:MGI:1350926]	protein_coding	protein_coding
ENSMUSG00000003402	Prkcsh	5.89963	0.0819199	0.204722	0.597192	0	-0.134181	0.0375886	0.187337	0	5.65725	4.80416	0.454539	4.45454	0.172332	0.637372	others	0.311213	4.28035	0.3175	0.858641	others	0.107165	4.91133	0.683264	0	others	Prkcsh	protein kinase C substrate 80K-H [Source:MGI Symbol;Acc:MGI:107877]	protein_coding	protein_coding
ENSMUSG00000003410	Elavl3	1.447	-0.141682	0.234307	0.63326	0	-0.196231	0.093328	0.32066	0	3.62974	5.05415	0.508015	4.0983	0.205934	0.673538	others	0.256486	3.77161	0.511278	0.921039	others					others	Elavl3	ELAV like RNA binding protein 3 [Source:MGI Symbol;Acc:MGI:109157]	protein_coding	protein_coding
ENSMUSG00000003411	Rab3b	-0.779144	0.082383	0.823431	0.985859	0	0.229388	0.476713	0.759363	0	3.4912	4.15502	-0.22701	3.98352	0.463635	0.837789	others	0.0141748	4.31599	0.95828	0.995196	others	-0.161909	3.99311	0.909321	0	others	Rab3b	RAB3B, member RAS oncogene family [Source:MGI Symbol;Acc:MGI:1917158]	protein_coding	protein_coding
ENSMUSG00000003418	St8sia6	-0.691824	0.222916	0.305493	0.704539	0	0.537891	0.00797985	0.0686795	0	3.19311	3.96232	0.563964	4.48093	0.108854	0.549822	others	0.150289	3.91695	0.660674	0.955163	others	0.377629	4.33995	0.242248	0	others	St8sia6	ST8 alpha-N-acetyl-neuraminide alpha-2,8-sialyltransferase 6 [Source:MGI Symbol;Acc:MGI:2386797]	protein_coding	protein_coding
ENSMUSG00000003420	Fcgrt	-0.387189	0.062645	0.955099	1	0	0.414009	0.347018	0.653651	0	2.56824	4.15906	-0.267438	3.71639	0.431813	0.825075	others	0.0563804	4.16246	0.848247	0.982464	others	-0.391	3.76806	0.293112	0	others	Fcgrt	Fc receptor, IgG, alpha chain transporter [Source:MGI Symbol;Acc:MGI:103017]	protein_coding	protein_coding
ENSMUSG00000003421	Nosip	5.01047	0.00323149	0.9813	1	0	-0.0109024	0.86574	0.979212	0	6.69097	6.02183	0.596457	4.66018	0.0685776	0.467358	others	0.247701	4.1877	0.431969	0.891563	others	0.120351	6.14218	0.711656	0	others	Nosip	nitric oxide synthase interacting protein [Source:MGI Symbol;Acc:MGI:1913644]	protein_coding	protein_coding
ENSMUSG00000003423	Pih1d1	5.02887	-0.114121	0.0906474	0.413026	0	-0.226903	0.000651793	0.011542	-1	8.93509	7.01316	0.0515124	3.86141	0.887259	0.974031	others	-0.0750774	3.69296	0.826655	0.979397	others	-0.0826998	6.93046	0.720771	0	others	Pih1d1	PIH1 domain containing 1 [Source:MGI Symbol;Acc:MGI:1916095]	protein_coding	protein_coding
ENSMUSG00000003429	Rps11	9.14574	-0.11426	0.00986863	0.115847	0	-0.0851668	0.0539436	0.232554	0	11.8366	9.41802	0.754608	4.92289	0.0151168	0.249271	others	0.363281	4.38779	0.232583	0.833363	others	-0.370628	9.04739	0.175735	0	ribo	Rps11	ribosomal protein S11 [Source:MGI Symbol;Acc:MGI:1351329]	protein_coding	protein_coding
ENSMUSG00000003435	Supt5	6.1295	-0.0011672	0.972818	1	0	0.0227597	0.597436	0.837184	0	7.88409	6.10121	-0.187037	3.92158	0.569831	0.886793	others	-0.0537942	4.10322	0.85213	0.982631	others	-0.284634	5.81658	0.312599	0	others	Supt5	suppressor of Ty 5, DSIF elongation factor subunit [Source:MGI Symbol;Acc:MGI:1202400]	protein_coding	protein_coding
ENSMUSG00000003436	Dll3	2.31583	-0.298458	0.0630927	0.343265	0	0.0624061	0.726003	0.912593	0	4.88281	4.50893	-0.178911	3.75431	0.612625	0.901375	others	0.488268	4.71959	0.0809645	0.699781	others	0.00575822	4.51469	1	0	others	Dll3	delta like canonical Notch ligand 3 [Source:MGI Symbol;Acc:MGI:1096877]	protein_coding	protein_coding
ENSMUSG00000003437	Paf1	5.20338	0.064875	0.359855	0.752002	0	0.063819	0.378568	0.681365	0	6.22992	6.56133	0.141876	4.39432	0.633681	0.908398	others	-0.272385	3.81948	0.360392	0.863787	others	-0.18176	6.37957	0.533372	0	others	Paf1	Paf1, RNA polymerase II complex component [Source:MGI Symbol;Acc:MGI:1923988]	protein_coding	protein_coding
ENSMUSG00000003438	Timm50	5.64532	0.0289497	0.632619	0.91409	0	0.0766625	0.193354	0.481283	0	6.08943	5.57105	0.672338	4.67247	0.047406	0.406661	others	0.644884	4.68489	0.0341798	0.582922	others	0.132569	5.70362	0.775379	0	others	Timm50	translocase of inner mitochondrial membrane 50 [Source:MGI Symbol;Acc:MGI:1913775]	protein_coding	protein_coding
ENSMUSG00000003444	Med29	4.0547	-0.0759387	0.474068	0.831631	0	0.100616	0.29172	0.598398	0	5.72397	6.43249	0.229198	4.46807	0.452449	0.833273	others	-0.185896	3.89298	0.533853	0.932699	others	-0.126384	6.30611	0.794248	0	others	Med29	mediator complex subunit 29 [Source:MGI Symbol;Acc:MGI:1914474]	protein_coding	protein_coding
ENSMUSG00000003452	Bicd1	2.58462	0.0463977	0.411842	0.791741	0	0.0344265	0.53565	0.797986	0	6.71587	4.93503	0.81435	5.15817	0.00493674	0.135619	others	0.706083	5.05363	0.00856429	0.384076	others	-0.146742	4.78829	0.753583	0	others	Bicd1	BICD cargo adaptor 1 [Source:MGI Symbol;Acc:MGI:1101760]	protein_coding	protein_coding
ENSMUSG00000003458	Ncstn	4.49886	0.18798	0.00425808	0.0682971	0	-0.0309871	0.635087	0.859614	0	6.92875	4.61198	0.621459	4.9011	0.0379357	0.368586	others	0.504419	4.77287	0.0673837	0.680267	others					others	Ncstn	nicastrin [Source:MGI Symbol;Acc:MGI:1891700]	protein_coding	protein_coding
ENSMUSG00000003464	Pex19	4.63335	0.152699	0.00686381	0.0930856	0	0.177774	0.00145636	0.0204639	1	6.75631	3.95547	0.364488	4.26387	0.297869	0.747896	others	0.000436976	3.76846	0.998991	0.999989	others	0.102127	4.0576	0.803604	0	others	Pex19	peroxisomal biogenesis factor 19 [Source:MGI Symbol;Acc:MGI:1334458]	protein_coding	protein_coding
ENSMUSG00000003469	Phyhip	1.5059	-0.0249322	0.914963	1	0	0.217178	0.258998	0.562106	0	3.55054	3.87383	-0.0885447	4.00523	0.785401	0.954629	others	0.142231	4.33728	0.615633	0.945965	others	0.367353	4.24118	0.443118	0	others	Phyhip	phytanoyl-CoA hydroxylase interacting protein [Source:MGI Symbol;Acc:MGI:1860417]	protein_coding	protein_coding
ENSMUSG00000003476	Crhr2	-1.05049	0.543574	0.200987	0.593001	0	0.179353	0.760496	0.929834	0	2.50603	3.76489	0.260598	4.05138	0.47742	0.845468	others	0.295383	4.12774	0.373641	0.863787	others	-0.932399	2.8325	0.215041	0	others	Crhr2	corticotropin releasing hormone receptor 2 [Source:MGI Symbol;Acc:MGI:894312]	protein_coding	protein_coding
ENSMUSG00000003500	Impdh1	4.44453	0.0285989	0.692865	0.935391	0	-0.00537948	0.946234	1	0	4.14421	5.76415	0.0359773	4.17514	0.909079	0.981713	others	0.114037	4.29542	0.688976	0.960547	others	-0.596614	5.16753	0.0550529	0	others	Impdh1	inosine monophosphate dehydrogenase 1 [Source:MGI Symbol;Acc:MGI:96567]	protein_coding	protein_coding
ENSMUSG00000003518	Dusp3	2.72649	-0.0871764	0.317861	0.71609	0	0.277413	0.000391303	0.00772465	1	3.29667	3.72325	0.334411	4.80112	0.226835	0.694067	others	0.0910145	4.47091	0.72942	0.964538	others	-0.234585	3.48866	0.557243	0	others	Dusp3	dual specificity phosphatase 3 (vaccinia virus phosphatase VH1-related) [Source:MGI Symbol;Acc:MGI:1919599]	protein_coding	protein_coding
ENSMUSG00000003526	Prodh	4.27656	-0.187103	0.00880626	0.109299	0	-0.369028	2.65e-07	2.24e-05	-1	2.68569	4.21749	-0.428366	3.34422	0.261977	0.722246	others	-0.133172	3.7306	0.684191	0.959264	others	-1.17558	3.04191	0.0205949	-1	others	Prodh	proline dehydrogenase [Source:MGI Symbol;Acc:MGI:97770]	protein_coding	protein_coding
ENSMUSG00000003527	Dgcr14	3.65288	0.0989928	0.161604	0.54149	0	-0.0188216	0.789538	0.945915	0	4.27319	4.926	0.30201	4.44145	0.337302	0.774526	others	0.0850923	4.15193	0.776202	0.972035	others	-0.250067	4.67593	0.360655	0	others	Dgcr14	ess-2 splicing factor [Source:MGI Symbol;Acc:MGI:107854]	protein_coding	protein_coding
ENSMUSG00000003528	Slc25a1	5.31236	0.153922	0.0212891	0.186347	0	0.114605	0.086339	0.306972	0	5.71014	5.76148	0.676022	4.60922	0.0524777	0.424426	others	-0.246671	3.32494	0.516995	0.922825	others	-0.377648	5.38384	0.227773	0	others	Slc25a1	solute carrier family 25 (mitochondrial carrier, citrate transporter), member 1 [Source:MGI Symbol;Acc:MGI:1345283]	protein_coding	protein_coding
ENSMUSG00000003531	Dgcr6	3.56827	0.123017	0.215697	0.609499	0	0.0486966	0.638701	0.862127	0	3.73084	4.41122	-0.160988	4.05023	0.603611	0.897461	others	0.187057	4.54502	0.480349	0.918331	others	-0.129796	4.28142	0.912125	0	others	Dgcr6	DiGeorge syndrome critical region gene 6 [Source:MGI Symbol;Acc:MGI:1202877]	protein_coding	protein_coding
ENSMUSG00000003534	Ddr1	4.32645	0.194766	0.00451327	0.0710244	0	0.277333	4.23e-05	0.00145169	1	2.91395	4.70488	0.131402	4.25606	0.681094	0.924031	others	0.399651	4.66729	0.146541	0.770561	others	0.668126	5.37301	0.159387	0	others	Ddr1	discoidin domain receptor family, member 1 [Source:MGI Symbol;Acc:MGI:99216]	protein_coding	protein_coding
ENSMUSG00000003541	Ier3	1.81901	-0.451223	0.0357744	0.253614	0	-0.412114	0.0464211	0.212499	0	6.19625	6.52366	-0.519936	3.74654	0.0970058	0.528527	others	-0.0957216	4.30437	0.714398	0.962504	others	-0.359022	6.16463	0.195039	0	others	Ier3	immediate early response 3 [Source:MGI Symbol;Acc:MGI:104814]	protein_coding	protein_coding
ENSMUSG00000003545	Fosb	-1.85157	-0.645033	0.172039	0.554277	0	-0.355839	0.510095	0.781846	0	6.0177	4.86747	0.670608	4.67054	0.0433178	0.391724	others	-0.177887	3.48618	0.622995	0.946744	others	-1.13778	3.72969	0.0110817	-1	others	Fosb	FBJ osteosarcoma oncogene B [Source:MGI Symbol;Acc:MGI:95575]	protein_coding	protein_coding
ENSMUSG00000003546	Klc4	2.68338	0.151277	0.199593	0.59195	0	-0.137882	0.259515	0.562424	0	5.42954	5.08657	0.37695	4.34405	0.264634	0.724061	others	0.341209	4.32457	0.270289	0.851974	others					others	Klc4	kinesin light chain 4 [Source:MGI Symbol;Acc:MGI:1922014]	protein_coding	protein_coding
ENSMUSG00000003549	Ercc1	4.19666	-0.0474698	0.657897	0.924214	0	-0.225881	0.0355415	0.181305	0	5.70961	4.3613	-0.628008	3.52589	0.056783	0.436996	others	-0.222438	4.04462	0.42018	0.891563	others	0.160073	4.52138	1	0	others	Ercc1	excision repair cross-complementing rodent repair deficiency, complementation group 1 [Source:MGI Symbol;Acc:MGI:95412]	protein_coding	protein_coding
ENSMUSG00000003559	As3mt	3.19452	0.189634	0.0771552	0.383044	0	0.103661	0.355025	0.660929	0	3.80296	4.13987	0.0639816	4.18802	0.840794	0.96872	others	0.170096	4.35305	0.550463	0.935469	others	0.178133	4.318	0.661717	0	others	As3mt	arsenic (+3 oxidation state) methyltransferase [Source:MGI Symbol;Acc:MGI:1929882]	protein_coding	protein_coding
ENSMUSG00000003573	Homer3	3.71469	0.018611	0.840002	0.990917	0	-0.157291	0.0528286	0.229931	0	4.82307	5.46591	1.11866	4.70917	0.00562928	0.147601	others	0.540396	3.90988	0.201126	0.813543	others	-0.238355	5.22756	0.354514	0	others	Homer3	homer scaffolding protein 3 [Source:MGI Symbol;Acc:MGI:1347359]	protein_coding	protein_coding
ENSMUSG00000003575	Crtc1	2.83474	0.0896179	0.219296	0.613669	0	-0.10092	0.15176	0.420867	0	4.25078	5.70344	0.750981	4.4046	0.0562989	0.434996	others	0.16319	3.5964	0.688466	0.960046	others	-0.486662	5.21678	0.218568	0	others	Crtc1	CREB regulated transcription coactivator 1 [Source:MGI Symbol;Acc:MGI:2142523]	protein_coding	protein_coding
ENSMUSG00000003581	Rnf215	2.03879	0.26275	0.188986	0.577167	0	-0.038644	0.918559	0.999917	0	2.29094	4.90088	0.430773	4.18409	0.247282	0.7088	others	0.194487	3.87626	0.586119	0.942673	others	-0.643661	4.25722	0.0869207	0	others	Rnf215	ring finger protein 215 [Source:MGI Symbol;Acc:MGI:1918923]	protein_coding	protein_coding
ENSMUSG00000003585	Sec14l2	0.440546	-0.443133	0.0606356	0.336705	0	-0.396458	0.0880094	0.310067	0	4.63231	4.65078	0.0383792	4.4083	0.892479	0.975005	others	0.114593	4.52597	0.659561	0.954957	others	0.364574	5.01535	0.403021	0	others	Sec14l2	SEC14-like lipid binding 2 [Source:MGI Symbol;Acc:MGI:1915065]	protein_coding	protein_coding
ENSMUSG00000003604	Aven	2.48146	-0.192235	0.0178383	0.168113	0	0.0609206	0.433083	0.726493	0	5.43702	5.19025	0.330939	4.24746	0.341255	0.77744	others	-0.20052	3.51664	0.568994	0.937978	others	0.107314	5.29756	0.809475	0	others	Aven	apoptosis, caspase activation inhibitor [Source:MGI Symbol;Acc:MGI:1921518]	protein_coding	protein_coding
ENSMUSG00000003623	Crot	3.16419	0.0584866	0.562438	0.881493	0	0.0554403	0.572314	0.821567	0	6.63352	4.96035	0.189427	4.59622	0.497571	0.855514	others	-0.0866918	4.21528	0.749289	0.968284	others					others	Crot	carnitine O-octanoyltransferase [Source:MGI Symbol;Acc:MGI:1921364]	protein_coding	protein_coding
ENSMUSG00000003644	Rps6ka1	5.75729	-0.135059	0.0118713	0.12983	0	-0.0244204	0.63987	0.862601	0	5.21552	6.07859	0.563245	4.29714	0.136491	0.594168	others	-0.0730096	3.42161	0.853252	0.982653	others	-0.682319	5.39627	0.0344694	-1	ribo	Rps6ka1	ribosomal protein S6 kinase polypeptide 1 [Source:MGI Symbol;Acc:MGI:104558]	protein_coding	protein_coding
ENSMUSG00000003657	Calb2	0.111233	0.386886	0.346884	0.741177	0	0.845995	0.0168633	0.11288	0	4.3382	4.14506	0.0560074	4.3219	0.852843	0.96872	others	-0.131148	4.06386	0.64421	0.952125	others	0.288861	4.43392	0.724502	0	others	Calb2	calbindin 2 [Source:MGI Symbol;Acc:MGI:101914]	protein_coding	protein_coding
ENSMUSG00000003660	Snrnp200	6.58023	-0.0473629	0.179649	0.566669	0	-0.0919158	0.0090316	0.0745822	0	6.36304	4.84057	0.0547824	4.07095	0.870258	0.974031	others	0.557099	4.82509	0.0436189	0.615045	others	0.394235	5.23481	0.346523	0	others	Snrnp200	small nuclear ribonucleoprotein 200 (U5) [Source:MGI Symbol;Acc:MGI:2444401]	protein_coding	protein_coding
ENSMUSG00000003662	Ciao1	3.4989	-0.0447227	0.609217	0.903481	0	0.00145137	0.999305	1	0	5.27578	6.34718	0.512873	4.14599	0.193152	0.661728	others	0.871823	4.73601	0.00854854	0.384076	others	-0.0230737	6.32411	0.863177	0	others	Ciao1	cytosolic iron-sulfur protein assembly 1 [Source:MGI Symbol;Acc:MGI:1346998]	protein_coding	protein_coding
ENSMUSG00000003680	Taf6l	4.09269	0.0532684	0.458568	0.821895	0	-0.215607	0.00363635	0.0396716	-1	6.80873	4.34667	-0.0168662	3.9172	0.96141	0.992691	others	0.236887	4.28982	0.431066	0.891563	others	0.26268	4.60935	0.558109	0	others	Taf6l	TATA-box binding protein associated factor 6 like [Source:MGI Symbol;Acc:MGI:2444957]	protein_coding	protein_coding
ENSMUSG00000003721	Insig2	2.34564	0.323898	0.0196689	0.177638	0	0.116766	0.425919	0.72041	0	4.22294	3.63827	-0.604513	3.71459	0.0475557	0.407373	others	-0.20533	4.22738	0.428486	0.891563	others					others	Insig2	insulin induced gene 2 [Source:MGI Symbol;Acc:MGI:1920249]	protein_coding	protein_coding
ENSMUSG00000003731	Kpna6	4.69954	0.053339	0.353235	0.746714	0	0.199875	0.000380073	0.00755661	1	4.60488	5.21046	0.177348	4.79948	0.492698	0.851902	others	-0.0535931	4.48081	0.83018	0.979664	others	-0.00499153	5.20547	0.931894	0	others	Kpna6	karyopherin (importin) alpha 6 [Source:MGI Symbol;Acc:MGI:1100836]	protein_coding	protein_coding
ENSMUSG00000003746	Man1a	0.985179	-0.177571	0.272733	0.674369	0	-0.271832	0.0900353	0.313479	0	4.09328	3.90222	-0.210992	3.73968	0.554877	0.880861	others	-0.0773219	3.91966	0.801669	0.975753	others	-0.57219	3.33003	0.151135	0	others	Man1a	mannosidase 1, alpha [Source:MGI Symbol;Acc:MGI:104677]	protein_coding	protein_coding
ENSMUSG00000003752	Itpkc	2.55985	0.0761611	0.490629	0.838892	0	0.0034201	1	1	0	7.00172	5.2796	0.507372	4.83881	0.0791455	0.493983	others	-0.371818	3.61039	0.232973	0.833363	others	-0.09617	5.18343	0.712024	0	others	Itpkc	inositol 1,4,5-trisphosphate 3-kinase C [Source:MGI Symbol;Acc:MGI:2442554]	protein_coding	protein_coding
ENSMUSG00000003762	Coq8b	2.01866	0.314187	0.0209888	0.184659	0	0.0783744	0.597976	0.837271	0	3.42606	4.90423	0.040863	3.71558	0.918138	0.981713	others	0.227789	3.99567	0.505884	0.919922	others	-0.582458	4.32178	0.119296	0	others	Coq8b	coenzyme Q8B [Source:MGI Symbol;Acc:MGI:1924139]	protein_coding	protein_coding
ENSMUSG00000003778	Brd8	5.70762	-0.0844403	0.139223	0.508219	0	-0.130754	0.0221935	0.13472	0	10.0849	7.11209	1.22768	5.54599	4.34e-05	0.0056952	CMTR1_enriched	0.581012	4.62056	0.0559503	0.650768	others	-0.112098	6.99999	0.636827	0	others	Brd8	bromodomain containing 8 [Source:MGI Symbol;Acc:MGI:1925906]	protein_coding	protein_coding
ENSMUSG00000003779	Kif20a	6.19378	-0.0511149	0.214659	0.608166	0	-0.0115472	0.776014	0.938949	0	10.2304	7.06311	1.31048	5.64179	1.39e-05	0.00225331	CMTR1_enriched	0.64448	4.68413	0.0342921	0.582922	others	0.017191	7.0803	1	0	others	Kif20a	kinesin family member 20A [Source:MGI Symbol;Acc:MGI:1201682]	protein_coding	protein_coding
ENSMUSG00000003808	Farsa	6.06367	-0.0389124	0.424058	0.799199	0	-0.0962247	0.0469996	0.21408	0	6.99382	5.33253	0.13343	4.35879	0.665984	0.918207	others	0.466116	4.86709	0.0750507	0.693047	others	0.207718	5.54025	0.751152	0	others	Farsa	phenylalanyl-tRNA synthetase, alpha subunit [Source:MGI Symbol;Acc:MGI:1913840]	protein_coding	protein_coding
ENSMUSG00000003809	Gcdh	3.54276	0.00709147	0.96885	1	0	-0.480752	3.29e-07	2.68e-05	-1	5.7431	4.72341	0.0966818	4.30743	0.752671	0.944917	others	0.192156	4.45879	0.484378	0.918331	others	-0.26154	4.46187	0.468813	0	others	Gcdh	glutaryl-Coenzyme A dehydrogenase [Source:MGI Symbol;Acc:MGI:104541]	protein_coding	protein_coding
ENSMUSG00000003810	Mast2	4.48045	0.0574595	0.259599	0.66012	0	0.0251717	0.627919	0.855387	0	5.2704	5.23425	0.808384	4.65457	0.0237313	0.30612	others	-0.0271931	3.48676	0.94454	0.994624	others	0.0134381	5.24769	0.919768	0	others	Mast2	microtubule associated serine/threonine kinase 2 [Source:MGI Symbol;Acc:MGI:894676]	protein_coding	protein_coding
ENSMUSG00000003812	Dnase2a	3.10941	-0.166084	0.0427728	0.278412	0	-0.251696	0.00251464	0.030957	-1	6.55475	4.82676	0.630846	4.74006	0.0526571	0.424987	others	0.501587	4.59492	0.0915275	0.717183	others	-0.0817081	4.74505	0.863405	0	others	Dnase2a	deoxyribonuclease II alpha [Source:MGI Symbol;Acc:MGI:1329019]	protein_coding	processed_transcript
ENSMUSG00000003813	Rad23a	4.75421	0.0257108	0.684291	0.93405	0	-0.0261628	0.655497	0.872573	0	10.0432	7.89371	0.688076	4.88443	0.0278948	0.327307	others	0.269442	4.30845	0.373027	0.863787	others	-0.710358	7.18336	0.00951056	-1	others	Rad23a	RAD23 homolog A, nucleotide excision repair protein [Source:MGI Symbol;Acc:MGI:105126]	protein_coding	protein_coding
ENSMUSG00000003814	Calr	7.84795	-0.105588	0.00198068	0.0406491	-1	-0.0890549	0.00876235	0.0729365	0	9.4816	6.35973	1.38628	5.829	1.85e-06	0.000430434	CMTR1_enriched	0.518262	4.55787	0.0877344	0.712037	others	-0.0299259	6.32981	0.812072	0	others	Calr	calreticulin [Source:MGI Symbol;Acc:MGI:88252]	protein_coding	protein_coding
ENSMUSG00000003824	Syce2	4.06894	-0.246382	0.00201283	0.0408752	-1	0.0928656	0.229513	0.527489	0	6.66884	5.06236	-0.563573	3.16976	0.157043	0.618753	others	0.238772	4.26281	0.432191	0.891563	others	-0.00896639	5.05339	1	0	others	Syce2	synaptonemal complex central element protein 2 [Source:MGI Symbol;Acc:MGI:1919096]	protein_coding	protein_coding
ENSMUSG00000003847	Nfat5	3.54141	0.0656263	0.26008	0.660533	0	0.199796	0.000441658	0.00848766	1	8.16917	6.21516	0.794054	4.91844	0.0142604	0.2423	others	-1.09985	2.3331	0.00969675	0.399413	others	-0.397951	5.81721	0.200449	0	others	Nfat5	nuclear factor of activated T cells 5 [Source:MGI Symbol;Acc:MGI:1859333]	protein_coding	protein_coding
ENSMUSG00000003848	Nob1	5.82941	-0.092937	0.0619459	0.340244	0	-0.0307459	0.527674	0.793123	0	6.05052	5.38079	0.48155	4.85222	0.0968819	0.528527	others	0.33575	4.67244	0.209536	0.816884	others	0.180659	5.56145	0.571041	0	others	Nob1	NIN1/RPN12 binding protein 1 homolog [Source:MGI Symbol;Acc:MGI:1914869]	protein_coding	protein_coding
ENSMUSG00000003849	Nqo1	3.37565	-0.179819	0.189306	0.577825	0	0.127062	0.337371	0.645155	0	8.83072	5.33999	-0.0815734	4.15687	0.789358	0.954629	others	-0.0418147	4.21311	0.87976	0.986895	others	-0.242538	5.09745	0.359815	0	others	Nqo1	NAD(P)H dehydrogenase, quinone 1 [Source:MGI Symbol;Acc:MGI:103187]	protein_coding	protein_coding
ENSMUSG00000003863	Ppfia3	1.21435	-0.215699	0.139967	0.510002	0	-0.0834639	0.568589	0.820373	0	5.08824	4.15692	-0.0997283	3.49047	0.809226	0.96328	others	-0.480078	2.97333	0.238521	0.833363	others					others	Ppfia3	protein tyrosine phosphatase, receptor type, f polypeptide (PTPRF), interacting protein (liprin), alpha 3 [Source:MGI Symbol;Acc:MGI:1924037]	protein_coding	protein_coding
ENSMUSG00000003865	Gys1	3.31005	-0.128118	0.145648	0.519214	0	-0.407225	5.62e-06	0.000278072	-1	5.55307	5.41936	0.0873156	3.87831	0.81109	0.96328	others	-0.169512	3.5296	0.633003	0.949084	others	0.427792	5.84715	0.196421	0	others	Gys1	glycogen synthase 1, muscle [Source:MGI Symbol;Acc:MGI:101805]	protein_coding	protein_coding
ENSMUSG00000003868	Ruvbl2	6.61766	-0.00781003	0.892053	1	0	-0.16432	0.00490865	0.0490895	-1	5.06397	5.53547	0.322502	4.20476	0.360789	0.790508	others	0.525908	4.53769	0.0865513	0.710294	others	-0.341681	5.19379	0.216452	0	others	Ruvbl2	RuvB-like protein 2 [Source:MGI Symbol;Acc:MGI:1342299]	protein_coding	protein_coding
ENSMUSG00000003872	Lin7b	0.980379	-0.402178	0.341996	0.739099	0	-0.788728	0.0891606	0.312197	0	9.34378	7.18194	0.387312	4.41947	0.254008	0.714308	others	0.210861	4.19292	0.495322	0.918331	others					others	Lin7b	lin-7 homolog B (C. elegans) [Source:MGI Symbol;Acc:MGI:1330858]	protein_coding	protein_coding
ENSMUSG00000003873	Bax	6.14042	0.0540137	0.34204	0.739099	0	0.00450564	0.968617	1	0	6.97155	5.80559	1.0775	4.97649	0.00246796	0.0926812	others	0.522279	4.20353	0.145348	0.770561	others	-0.130524	5.67507	0.695845	0	others	Bax	BCL2-associated X protein [Source:MGI Symbol;Acc:MGI:99702]	protein_coding	protein_coding
ENSMUSG00000003923	Tfam	4.27684	-0.119107	0.0448705	0.285573	0	-0.171947	0.00388544	0.0417609	-1	7.49831	5.85027	0.643579	4.45321	0.0788482	0.493407	others	0.557739	4.37505	0.0969074	0.725569	others	0.134535	5.98481	0.703864	0	others	Tfam	transcription factor A, mitochondrial [Source:MGI Symbol;Acc:MGI:107810]	protein_coding	protein_coding
ENSMUSG00000003929	Zfp81	1.90132	-0.0762191	0.372633	0.762002	0	0.161618	0.0523069	0.228411	0	6.31221	5.12581	0.359714	4.22324	0.314242	0.759001	others	0.357682	4.25256	0.266738	0.851974	others	-0.457296	4.66851	0.165988	0	others	Zfp81	zinc finger protein 81 [Source:MGI Symbol;Acc:MGI:1890752]	protein_coding	protein_coding
ENSMUSG00000003934	Efnb3	1.76667	-0.142492	0.224952	0.621695	0	-0.387445	0.00133866	0.0193335	-1	4.40257	5.57979	0.465979	4.61906	0.136796	0.594489	others	0.145428	4.18388	0.630513	0.948085	others	0.131327	5.71112	0.79741	0	others	Efnb3	ephrin B3 [Source:MGI Symbol;Acc:MGI:109196]	protein_coding	protein_coding
ENSMUSG00000003948	Mmd	0.409181	0.361861	0.117594	0.470113	0	0.0545898	0.834253	0.965113	0	4.16896	4.97097	0.224931	4.19256	0.516771	0.863619	others	-0.498421	3.20158	0.164108	0.783488	others					others	Mmd	monocyte to macrophage differentiation-associated [Source:MGI Symbol;Acc:MGI:1914718]	protein_coding	protein_coding
ENSMUSG00000003949	Hlf	-1.45914	-0.249291	0.419442	0.796437	0	0.0399665	0.927611	1	0	2.97941	3.11926	0.393105	3.84801	0.34765	0.78168	others	0.484171	4.01812	0.211822	0.819717	others					others	Hlf	hepatic leukemia factor [Source:MGI Symbol;Acc:MGI:96108]	protein_coding	protein_coding
ENSMUSG00000003955	Fam162a	5.01406	-0.0536452	0.576981	0.889966	0	-0.16025	0.0951413	0.324816	0	7.71112	7.45351	1.03534	5.31395	0.00060835	0.037207	CMTR1_enriched	0.150443	4.04526	0.640025	0.950757	others	-0.434169	7.01934	0.145729	0	others	Fam162a	family with sequence similarity 162, member A [Source:MGI Symbol;Acc:MGI:1917436]	protein_coding	protein_coding
ENSMUSG00000003970	Rpl8	9.6927	-0.081455	0.107048	0.448998	0	-0.121835	0.0158393	0.108463	0	11.2108	7.71448	0.839039	5.32909	0.00204833	0.0825578	others	0.195106	4.41445	0.486448	0.918331	others	-0.339734	7.37475	0.20851	0	ribo	Rpl8	ribosomal protein L8 [Source:MGI Symbol;Acc:MGI:1350927]	protein_coding	protein_coding
ENSMUSG00000003992	Ssbp2	1.81343	0.101438	0.43341	0.804732	0	0.211194	0.0859537	0.30643	0	3.49692	4.86206	0.187417	4.01572	0.602153	0.896946	others	0.221699	4.08614	0.497322	0.918331	others	0.48626	5.34832	0.269547	0	others	Ssbp2	single-stranded DNA binding protein 2 [Source:MGI Symbol;Acc:MGI:1914220]	protein_coding	protein_coding
ENSMUSG00000004018	Fancl	3.12239	-0.172076	0.0649163	0.347796	0	-0.192952	0.0380391	0.1884	0	4.06138	3.59059	-0.409872	3.94664	0.18051	0.647018	others	-0.158857	4.274	0.539781	0.93384	others	0.0259553	3.61654	1	0	others	Fancl	Fanconi anemia, complementation group L [Source:MGI Symbol;Acc:MGI:1914280]	protein_coding	protein_coding
ENSMUSG00000004031	Brinp2	-1.49741	0.47889	0.319367	0.718166	0	0.383656	0.373969	0.677695	0	3.87968	3.50951	0.162774	3.77475	0.684082	0.925478	others	-0.117696	3.39741	0.763449	0.969834	others					others	Brinp2	bone morphogenic protein/retinoic acid inducible neural-specific 2 [Source:MGI Symbol;Acc:MGI:2443333]	protein_coding	protein_coding
ENSMUSG00000004032	Gstm5	2.93862	0.0465053	0.828023	0.987427	0	0.461736	0.00866671	0.0723209	0	4.04669	5.01265	-0.120895	3.91105	0.719019	0.935664	others	0.422963	4.70112	0.122796	0.7477	others					others	Gstm5	glutathione S-transferase, mu 5 [Source:MGI Symbol;Acc:MGI:1309466]	protein_coding	protein_coding
ENSMUSG00000004040	Stat3	4.28231	-0.107732	0.0225701	0.192536	0	-0.139491	0.00292813	0.0345131	-1	5.88128	5.72171	0.853179	4.68062	0.020502	0.289403	others	0.250106	3.84157	0.505036	0.919922	others	-0.235312	5.4864	0.590871	0	others	Stat3	signal transducer and activator of transcription 3 [Source:MGI Symbol;Acc:MGI:103038]	protein_coding	protein_coding
ENSMUSG00000004043	Stat5a	0.124454	0.178307	0.44278	0.811739	0	0.249494	0.248275	0.550334	0	2.21376	3.6668	-0.031803	3.86729	0.930806	0.984213	others	-0.131667	3.73154	0.687568	0.959644	others	0.176333	3.84313	0.892995	0	others	Stat5a	signal transducer and activator of transcription 5A [Source:MGI Symbol;Acc:MGI:103036]	protein_coding	processed_transcript
ENSMUSG00000004044	Cavin1	3.223	0.024888	0.756453	0.959218	0	0.333562	4.31e-06	0.000225313	1	5.08273	5.18342	0.563358	4.94608	0.0472085	0.405843	others	0.292414	4.58272	0.283058	0.851974	others	-0.139699	5.04372	0.672012	0	others	Cavin1	caveolae associated 1 [Source:MGI Symbol;Acc:MGI:1277968]	protein_coding	protein_coding
ENSMUSG00000004054	Map3k11	3.11273	-0.00968986	0.91093	1	0	-0.0730617	0.403265	0.700495	0	4.52275	5.29307	0.443832	4.34321	0.201243	0.668822	others	0.0779015	3.84615	0.820061	0.978151	others	0.159372	5.45244	0.79691	0	others	Map3k11	mitogen-activated protein kinase kinase kinase 11 [Source:MGI Symbol;Acc:MGI:1346880]	protein_coding	protein_coding
ENSMUSG00000004056	Akt2	4.1026	0.076588	0.239397	0.638941	0	0.0959957	0.141043	0.404948	0	6.17082	5.47583	1.13195	4.14799	0.0267447	0.322093	others	0.822796	3.76263	0.112834	0.743929	others	-0.231258	5.24457	0.445205	0	others	Akt2	thymoma viral proto-oncogene 2 [Source:MGI Symbol;Acc:MGI:104874]	protein_coding	protein_coding
ENSMUSG00000004069	Dnaja3	5.01243	-0.0296372	0.603939	0.901477	0	0.056017	0.332164	0.640025	0	6.14652	4.35374	-0.0876578	4.00697	0.789576	0.954629	others	0.16899	4.37693	0.548662	0.93499	others					others	Dnaja3	DnaJ heat shock protein family (Hsp40) member A3 [Source:MGI Symbol;Acc:MGI:1933786]	protein_coding	protein_coding
ENSMUSG00000004070	Hmox2	4.21497	0.0323013	0.715226	0.944107	0	0.148355	0.072323	0.278294	0	5.71776	5.939	-0.216158	4.06265	0.471917	0.842606	others	-0.548648	3.59565	0.062115	0.67065	others	-0.147244	5.79176	0.708449	0	others	Hmox2	heme oxygenase 2 [Source:MGI Symbol;Acc:MGI:109373]	protein_coding	protein_coding
ENSMUSG00000004071	Cdip1	4.21896	0.0757811	0.166412	0.54684	0	0.0195839	0.716375	0.90901	0	7.98379	6.59319	0.126104	3.89852	0.733624	0.940786	others	0.479154	4.43402	0.127097	0.756741	others	-0.192769	6.40042	0.506893	0	others	Cdip1	cell death inducing Trp53 target 1 [Source:MGI Symbol;Acc:MGI:1913876]	protein_coding	protein_coding
ENSMUSG00000004085	Map3k20	3.20756	0.271735	1.33e-05	0.000931992	1	0.193718	0.00213104	0.0273307	1	5.23238	5.44366	0.502835	4.75444	0.0946172	0.523862	others	-0.450589	3.4281	0.168989	0.786588	others	-0.297	5.14666	0.346736	0	others	Map3k20	mitogen-activated protein kinase kinase kinase 20 [Source:MGI Symbol;Acc:MGI:2443258]	protein_coding	protein_coding
ENSMUSG00000004096	Cwc15	5.52568	0.0771861	0.268358	0.669106	0	0.0276377	0.699594	0.899475	0	5.67174	4.92372	0.630534	4.70882	0.0521831	0.42407	others	0.509029	4.57516	0.0901606	0.716359	others	-0.170727	4.753	0.608247	0	others	Cwc15	CWC15 spliceosome-associated protein [Source:MGI Symbol;Acc:MGI:1913320]	protein_coding	protein_coding
ENSMUSG00000004098	Col5a3	1.21973	0.430325	0.000534594	0.0158394	1	0.505648	2.89e-05	0.00106084	1	3.06773	4.10603	0.300441	4.26739	0.372556	0.796308	others	0.364183	4.38953	0.231425	0.831364	others	-0.272362	3.83367	0.358295	0	others	Col5a3	collagen, type V, alpha 3 [Source:MGI Symbol;Acc:MGI:1858212]	protein_coding	protein_coding
ENSMUSG00000004099	Dnmt1	6.51667	-0.0138977	0.714774	0.943959	0	-0.0371833	0.320563	0.629309	0	2.4498	4.03105	-0.176268	3.88698	0.606382	0.898124	others	-0.000431431	4.12978	0.998829	0.999989	others	0.101396	4.13245	1	0	others	Dnmt1	DNA methyltransferase (cytosine-5) 1 [Source:MGI Symbol;Acc:MGI:94912]	protein_coding	protein_coding
ENSMUSG00000004100	Ppan	6.92646	-0.00157752	0.978839	1	0	-0.0778014	0.146802	0.411979	0	8.61545	6.78798	0.490357	4.5062	0.137103	0.594608	others	0.00782597	3.84079	0.981237	0.997659	others	-0.535644	6.25234	0.0664912	0	others	Ppan	peter pan homolog [Source:MGI Symbol;Acc:MGI:2178445]	protein_coding	protein_coding
ENSMUSG00000004105	Angptl2	-0.739455	0.805491	0.0124353	0.133398	0	-0.298934	0.491603	0.769203	0	2.896	4.52865	0.350447	4.75705	0.207308	0.675077	others	-0.4526	3.64056	0.130654	0.758725	others	-0.841549	3.6871	0.0453517	-1	others	Angptl2	angiopoietin-like 2 [Source:MGI Symbol;Acc:MGI:1347002]	protein_coding	protein_coding
ENSMUSG00000004110	Cacna1e	-1.75868	0.0475921	0.857646	0.996683	0	0.19903	0.401144	0.699142	0	2.75483	3.2564	-0.0614336	3.50737	0.879794	0.974031	others	0.481168	4.29746	0.151489	0.771549	others					others	Cacna1e	calcium channel, voltage-dependent, R type, alpha 1E subunit [Source:MGI Symbol;Acc:MGI:106217]	protein_coding	protein_coding
ENSMUSG00000004113	Cacna1b	2.22402	0.265921	0.00436839	0.0696177	0	0.250135	0.00724902	0.064115	0	2.43061	4.76073	0.606088	4.43376	0.109605	0.551357	others	-0.436912	2.99548	0.287954	0.855273	others	0.0144304	4.77516	0.909599	0	others	Cacna1b	calcium channel, voltage-dependent, N type, alpha 1B subunit [Source:MGI Symbol;Acc:MGI:88296]	protein_coding	protein_coding
ENSMUSG00000004127	Trmt10a	3.10126	0.0119585	0.916902	1	0	0.105079	0.29521	0.601343	0	10.0877	6.80425	0.804369	4.86739	0.0142606	0.2423	others	0.695247	4.76188	0.0212681	0.509032	others	-0.304265	6.49998	0.262107	0	others	Trmt10a	tRNA methyltransferase 10A [Source:MGI Symbol;Acc:MGI:1920421]	protein_coding	protein_coding
ENSMUSG00000004151	Etv1	3.34764	0.134684	0.0313628	0.234076	0	0.172145	0.00565744	0.0542678	0	6.27861	7.28745	0.380381	4.38073	0.260148	0.7214	others	0.392628	4.43245	0.194826	0.806654	others	-0.470966	6.81648	0.0866066	0	others	Etv1	ets variant 1 [Source:MGI Symbol;Acc:MGI:99254]	protein_coding	protein_coding
ENSMUSG00000004187	Kifc2	0.873388	-0.124822	0.493518	0.840795	0	-0.107321	0.521153	0.789664	0	4.03949	4.38157	-1.0617	2.7855	0.0111435	0.213213	others	-0.120387	3.98528	0.683429	0.959264	others					others	Kifc2	kinesin family member C2 [Source:MGI Symbol;Acc:MGI:109187]	protein_coding	protein_coding
ENSMUSG00000004207	Psap	6.15775	-0.00843496	0.876485	1	0	-0.104739	0.0532735	0.231038	0	6.09013	5.07543	0.0312653	3.89539	0.930547	0.984038	others	-0.0664915	3.76601	0.841394	0.981546	others	0.0284904	5.10392	0.932997	0	others	Psap	prosaposin [Source:MGI Symbol;Acc:MGI:97783]	protein_coding	protein_coding
ENSMUSG00000004221	Ikbkg	1.71015	-0.00443913	0.962111	1	0	-0.103264	0.297612	0.604832	0	6.64541	4.30311	-0.390533	3.17826	0.344802	0.780213	others	0.0339846	3.75065	0.922843	0.99288	others					others	Ikbkg	inhibitor of kappaB kinase gamma [Source:MGI Symbol;Acc:MGI:1338074]	protein_coding	protein_coding
ENSMUSG00000004231	Pax2	-1.52849	0.228217	0.614925	0.906783	0	-0.076773	0.877113	0.9845	0	5.14869	4.17649	0.481688	4.32822	0.188385	0.655531	others	0.336248	4.15337	0.315109	0.858641	others					others	Pax2	paired box 2 [Source:MGI Symbol;Acc:MGI:97486]	protein_coding	protein_coding
ENSMUSG00000004233	Wars2	1.61263	0.192312	0.117718	0.470113	0	0.198728	0.105095	0.344061	0	6.84312	4.53244	-0.111913	3.64034	0.776354	0.952225	others	0.765009	4.9349	0.00828095	0.383576	others	-0.0734283	4.45901	0.755471	0	others	Wars2	tryptophanyl tRNA synthetase 2 (mitochondrial) [Source:MGI Symbol;Acc:MGI:1917810]	protein_coding	protein_coding
ENSMUSG00000004263	Atn1	-0.238999	0.10583	0.716769	0.944677	0	0.100478	0.708715	0.904246	0	4.51484	6.03936	1.09953	4.73185	0.00730175	0.169893	others	-1.60809	1.14211	0.00795246	0.381196	others					others	Atn1	atrophin 1 [Source:MGI Symbol;Acc:MGI:104725]	protein_coding	protein_coding
ENSMUSG00000004264	Phb2	7.98579	0.00621267	0.884582	1	0	-0.0196684	0.634893	0.859614	0	8.73923	6.38266	0.666772	4.72987	0.0446761	0.397226	others	0.284748	4.20987	0.369625	0.863787	others	-0.4689	5.91376	0.131216	0	others	Phb2	prohibitin 2 [Source:MGI Symbol;Acc:MGI:102520]	protein_coding	protein_coding
ENSMUSG00000004266	Ptpn6	2.55454	0.00455134	0.962667	1	0	-0.0788256	0.503357	0.776879	0	4.95176	5.19289	0.0363678	4.17545	0.908061	0.981713	others	-0.224564	3.81469	0.459529	0.911578	others	-0.105742	5.08715	0.821367	0	others	Ptpn6	protein tyrosine phosphatase, non-receptor type 6 [Source:MGI Symbol;Acc:MGI:96055]	protein_coding	protein_coding
ENSMUSG00000004267	Eno2	0.112436	-0.118726	0.625684	0.91211	0	-0.444526	0.0826368	0.300384	0	3.50043	4.17071	0.441336	3.82388	0.307077	0.753501	others	0.887864	4.53505	0.0163587	0.469985	others					others	Eno2	enolase 2, gamma neuronal [Source:MGI Symbol;Acc:MGI:95394]	protein_coding	protein_coding
ENSMUSG00000004268	Emg1	7.07811	-0.080049	0.0838339	0.400238	0	-0.0537271	0.240859	0.541688	0	8.77604	6.32171	0.824506	4.96321	0.0101599	0.202823	others	0.219476	4.11431	0.495117	0.918331	others	-0.497153	5.82455	0.0536605	0	others	Emg1	EMG1 N1-specific pseudouridine methyltransferase [Source:MGI Symbol;Acc:MGI:1315195]	protein_coding	protein_coding
ENSMUSG00000004270	Lpcat3	3.91855	0.0976373	0.161815	0.541566	0	-0.0652451	0.35675	0.662541	0	5.44175	5.38545	-0.135908	3.72784	0.707274	0.932046	others	-0.339183	3.4443	0.321527	0.858641	others	-0.339232	5.04621	0.384739	0	others	Lpcat3	lysophosphatidylcholine acyltransferase 3 [Source:MGI Symbol;Acc:MGI:1315211]	protein_coding	protein_coding
ENSMUSG00000004285	Atp6v1f	5.76621	0.0502697	0.524425	0.861525	0	0.0238056	0.782281	0.94191	0	6.15249	5.41317	0.0798802	3.96137	0.822242	0.96328	others	-0.0666489	3.76546	0.841034	0.981303	others	0.062696	5.47586	1	0	others	Atp6v1f	ATPase, H+ transporting, lysosomal V1 subunit F [Source:MGI Symbol;Acc:MGI:1913394]	protein_coding	protein_coding
ENSMUSG00000004317	Clcn5	2.36136	0.0476255	0.501338	0.845498	0	-0.0178841	0.824585	0.960002	0	2.64408	3.78492	0.258005	3.36677	0.596569	0.89487	others	0.418774	3.62566	0.357721	0.863787	others					others	Clcn5	chloride channel, voltage-sensitive 5 [Source:MGI Symbol;Acc:MGI:99486]	protein_coding	protein_coding
ENSMUSG00000004319	Clcn3	4.32493	-0.157531	0.00266069	0.049661	-1	-0.131995	0.0116558	0.0887807	0	7.72994	5.39113	0.742202	4.99385	0.0133917	0.23471	others	-0.0184345	3.92064	0.953392	0.995161	others	-0.427709	4.96342	0.229059	0	others	Clcn3	chloride channel, voltage-sensitive 3 [Source:MGI Symbol;Acc:MGI:103555]	protein_coding	protein_coding
ENSMUSG00000004328	Hif3a	1.54518	-0.0916975	0.397778	0.780597	0	-4.57e-05	1	1	0	2.61044	4.01359	0.150524	3.86459	0.689832	0.926577	others	0.433591	4.29751	0.185342	0.798307	others					others	Hif3a	hypoxia inducible factor 3, alpha subunit [Source:MGI Symbol;Acc:MGI:1859778]	protein_coding	protein_coding
ENSMUSG00000004341	Gpx6	0.0513703	0.0603222	1	1	0	0.533572	0.164614	0.441218	0	2.97246	3.69025	-0.576822	3.34003	0.110123	0.552621	others	0.248584	4.46786	0.375326	0.863787	others					others	Gpx6	glutathione peroxidase 6 [Source:MGI Symbol;Acc:MGI:1922762]	protein_coding	protein_coding
ENSMUSG00000004347	Pde1c	-2.62277	0.212732	0.629849	0.912784	0	0.294507	0.456831	0.743889	0	1.10277	4.01457	0.242609	4.12424	0.489757	0.849574	others	-0.294522	3.38761	0.412337	0.891563	others					others	Pde1c	phosphodiesterase 1C [Source:MGI Symbol;Acc:MGI:108413]	protein_coding	protein_coding
ENSMUSG00000004356	Utp20	5.94522	0.00199528	0.958652	1	0	0.0949413	0.00416792	0.0436716	1	6.81623	4.47542	-0.205337	3.87357	0.530458	0.870734	others	-0.36203	3.64814	0.239839	0.833363	others	0.226494	4.70192	0.451693	0	others	Utp20	UTP20 small subunit processome component [Source:MGI Symbol;Acc:MGI:1917933]	protein_coding	protein_coding
ENSMUSG00000004360	9330159F19Rik	-0.426917	-0.44993	0.0266871	0.21392	0	-0.0224326	1	1	0	3.82566	2.64072	-0.0186214	3.99779	0.95547	0.992477	others	-0.0763214	3.92114	0.804159	0.975908	others					others	9330159F19Rik	RIKEN cDNA 9330159F19 gene [Source:MGI Symbol;Acc:MGI:3036239]	protein_coding	protein_coding
ENSMUSG00000004364	Cul3	5.00861	-0.0312859	0.563304	0.882114	0	0.12589	0.0172783	0.114732	0	5.30189	5.15782	0.151207	3.16739	0.772556	0.95084	others	-0.999579	1.68238	0.0942015	0.721804	others	0.199567	5.35738	0.601464	0	others	Cul3	cullin 3 [Source:MGI Symbol;Acc:MGI:1347360]	protein_coding	protein_coding
ENSMUSG00000004383	Large1	2.94023	0.21488	0.00716764	0.095498	0	-0.0675355	0.408453	0.705413	0	5.347	5.54367	1.19882	4.8312	0.00286945	0.101118	others	-0.802146	2.07673	0.137433	0.767496	others	0.143711	5.68738	0.925641	0	others	Large1	LARGE xylosyl- and glucuronyltransferase 1 [Source:MGI Symbol;Acc:MGI:1342270]	protein_coding	protein_coding
ENSMUSG00000004393	Ddx56	6.04273	-0.0769191	0.112324	0.459464	0	0.0270311	0.571953	0.821567	0	7.72635	5.28888	0.563235	4.70263	0.0736905	0.480484	others	0.459997	4.59253	0.115413	0.74662	others	-0.300796	4.98809	0.329985	0	others	Ddx56	DEAD (Asp-Glu-Ala-Asp) box polypeptide 56 [Source:MGI Symbol;Acc:MGI:1277172]	protein_coding	protein_coding
ENSMUSG00000004394	Tmed4	3.80025	0.0344812	0.725308	0.94789	0	0.134855	0.135873	0.395205	0	3.66526	5.055	0.306548	4.47493	0.329761	0.769587	others	0.055137	4.13554	0.85315	0.982631	others	-0.388356	4.66665	0.224012	0	others	Tmed4	transmembrane p24 trafficking protein 4 [Source:MGI Symbol;Acc:MGI:1915070]	protein_coding	protein_coding
ENSMUSG00000004415	Col26a1	0.0118829	-0.237726	0.402219	0.784475	0	-0.00146291	1	1	0	1.64033	4.70108	-0.0327427	3.86753	0.929063	0.983154	others	0.0141922	3.93949	0.964348	0.995196	others	0.0664532	4.76753	0.706605	0	others	Col26a1	collagen, type XXVI, alpha 1 [Source:MGI Symbol;Acc:MGI:2155345]	protein_coding	protein_coding
ENSMUSG00000004446	Bid	3.83434	-0.0587624	0.46801	0.829417	0	-0.0709876	0.367446	0.672226	0	5.7258	5.17182	0.672016	4.1504	0.110119	0.552621	others	0.510356	3.96408	0.20664	0.814043	others	-0.0113003	5.16052	1	0	others	Bid	BH3 interacting domain death agonist [Source:MGI Symbol;Acc:MGI:108093]	protein_coding	protein_coding
ENSMUSG00000004451	Ralb	2.98085	0.00258051	1	1	0	-0.185434	0.120461	0.370399	0	3.60354	5.09438	0.282508	4.33005	0.387197	0.805195	others	-0.2874	3.54377	0.389172	0.87838	others	0.0623258	5.1567	0.921176	0	others	Ralb	v-ral simian leukemia viral oncogene B [Source:MGI Symbol;Acc:MGI:1927244]	protein_coding	protein_coding
ENSMUSG00000004455	Ppp1cc	5.6697	-0.0263691	0.61657	0.907227	0	-0.0531182	0.318571	0.627401	0	6.46393	6.47552	0.682829	4.93449	0.0252216	0.314247	others	-0.196925	3.69652	0.541922	0.934259	others	-0.292567	6.18295	0.270378	0	others	Ppp1cc	protein phosphatase 1 catalytic subunit gamma [Source:MGI Symbol;Acc:MGI:104872]	protein_coding	protein_coding
ENSMUSG00000004460	Dnajb11	4.75422	-0.0626861	0.304928	0.704043	0	0.168553	0.00446497	0.0459187	1	5.17072	5.04081	-0.231287	3.68553	0.510035	0.859816	others	-0.730691	3.00302	0.0400274	0.601159	others	0.0592988	5.10011	0.826644	0	others	Dnajb11	DnaJ heat shock protein family (Hsp40) member B11 [Source:MGI Symbol;Acc:MGI:1915088]	protein_coding	protein_coding
ENSMUSG00000004462	Tbccd1	3.61578	0.119791	0.216299	0.610194	0	-0.042193	0.671427	0.88287	0	4.95749	4.84411	-0.08497	3.79738	0.812678	0.96328	others	-0.297235	3.50318	0.380667	0.86619	others	0.386206	5.23031	0.530098	0	others	Tbccd1	TBCC domain containing 1 [Source:MGI Symbol;Acc:MGI:1917823]	protein_coding	protein_coding
ENSMUSG00000004473	Clec11a	-0.638768	0.0744201	1	1	0	0.586301	0.0747905	0.28367	0	2.46996	4.12498	-0.0920013	3.69901	0.806485	0.961961	others	0.181609	4.09107	0.569569	0.937978	others					others	Clec11a	C-type lectin domain family 11, member a [Source:MGI Symbol;Acc:MGI:1298219]	protein_coding	protein_coding
ENSMUSG00000004500	Zfp324	1.66261	0.106608	0.378422	0.766902	0	-0.100139	0.417045	0.713196	0	4.05835	4.62979	0.229756	4.46809	0.441617	0.82874	others	-0.0574528	4.0739	0.843901	0.981894	others	0.037457	4.66724	1	0	others	Zfp324	zinc finger protein 324 [Source:MGI Symbol;Acc:MGI:2444641]	protein_coding	protein_coding
ENSMUSG00000004508	Gab2	-1.56902	0.715757	0.0435805	0.281661	0	0.226787	0.616882	0.848486	0	2.74337	5.14761	0.484745	4.36648	0.180468	0.646969	others	-0.834597	2.57618	0.0485419	0.630367	others					others	Gab2	growth factor receptor bound protein 2-associated protein 2 [Source:MGI Symbol;Acc:MGI:1333854]	protein_coding	protein_coding
ENSMUSG00000004530	Coro1c	6.13914	0.00299689	0.960928	1	0	-0.0140201	0.760783	0.929834	0	6.10186	5.62687	0.857178	4.46821	0.0360484	0.362489	others	-0.566706	2.51237	0.246463	0.836842	others	-0.202538	5.42434	0.530679	0	others	Coro1c	coronin, actin binding protein 1C [Source:MGI Symbol;Acc:MGI:1345964]	protein_coding	protein_coding
ENSMUSG00000004535	Tax1bp1	5.48897	-0.057407	0.231476	0.630678	0	0.0137821	0.771178	0.935675	0	6.65423	5.46686	0.341964	4.52447	0.265107	0.724529	others	-0.105873	3.90518	0.729528	0.964538	others					others	Tax1bp1	Tax1 (human T cell leukemia virus type I) binding protein 1 [Source:MGI Symbol;Acc:MGI:1289308]	protein_coding	protein_coding
ENSMUSG00000004558	Ndrg2	0.0936249	-0.54871	0.0780094	0.385165	0	-0.452272	0.162165	0.437644	0	2.43651	5.01663	-0.0178316	2.82886	0.974246	0.995741	others	0.685059	3.84289	0.143716	0.769624	others	-0.108912	4.90772	0.81554	0	others	Ndrg2	N-myc downstream regulated gene 2 [Source:MGI Symbol;Acc:MGI:1352498]	protein_coding	protein_coding
ENSMUSG00000004561	Mettl17	3.41297	0.11972	0.29361	0.695227	0	0.098011	0.403012	0.70034	0	5.70953	4.2953	-0.289722	2.59189	0.594975	0.893943	others	0.255359	3.33507	0.59638	0.944396	others	-0.241788	4.05351	0.425525	0	others	Mettl17	methyltransferase like 17 [Source:MGI Symbol;Acc:MGI:1098577]	protein_coding	protein_coding
ENSMUSG00000004562	Arhgef40	0.651344	0.122465	0.395272	0.779286	0	0.12865	0.36423	0.669132	0	3.44207	3.64676	0.553627	3.16571	0.368446	0.794615	others	0.42185	3.03171	0.480233	0.918331	others					others	Arhgef40	Rho guanine nucleotide exchange factor (GEF) 40 [Source:MGI Symbol;Acc:MGI:2685515]	protein_coding	protein_coding
ENSMUSG00000004565	Pnpla6	5.31114	-0.0414084	0.501311	0.845498	0	-0.0595757	0.333486	0.641259	0	6.67814	6.27387	-0.0173608	4.15093	0.956333	0.992477	others	0.217228	4.49614	0.427101	0.891563	others	-0.471817	5.80206	0.0764004	0	others	Pnpla6	patatin-like phospholipase domain containing 6 [Source:MGI Symbol;Acc:MGI:1354723]	protein_coding	protein_coding
ENSMUSG00000004567	Mcoln1	4.42854	-0.00417514	0.971927	1	0	-0.151819	0.0650729	0.259871	0	5.30127	5.69348	0.250652	4.31461	0.451684	0.833017	others	0.395981	4.55373	0.170214	0.786588	others	-0.351244	5.34223	0.411482	0	others	Mcoln1	mucolipin 1 [Source:MGI Symbol;Acc:MGI:1890498]	protein_coding	protein_coding
ENSMUSG00000004568	Arhgef18	4.59319	0.00945184	0.852876	0.995736	0	0.0184751	0.712148	0.906385	0	3.92994	4.98422	0.16864	4.40717	0.575069	0.889121	others	0.217189	4.49588	0.427185	0.891563	others	-0.48056	4.50366	0.163574	0	others	Arhgef18	rho/rac guanine nucleotide exchange factor (GEF) 18 [Source:MGI Symbol;Acc:MGI:2142567]	protein_coding	protein_coding
ENSMUSG00000004591	Pkn2	5.31743	0.0257811	0.560015	0.880608	0	0.0161722	0.715628	0.908685	0	6.80263	6.7229	1.17526	5.03889	0.00125217	0.0607335	others	-0.97234	2.07925	0.0541329	0.646407	others					others	Pkn2	protein kinase N2 [Source:MGI Symbol;Acc:MGI:109211]	protein_coding	protein_coding
ENSMUSG00000004610	Etfb	2.74647	-0.0452929	0.832927	0.988479	0	-0.319264	0.0877839	0.309683	0	4.44356	4.65567	0.306803	4.30666	0.359431	0.789544	others	0.467321	4.57422	0.113644	0.744638	others					others	Etfb	electron transferring flavoprotein, beta polypeptide [Source:MGI Symbol;Acc:MGI:106098]	protein_coding	protein_coding
ENSMUSG00000004626	Stxbp2	3.82964	0.100774	0.160069	0.54007	0	0.00795503	0.958135	1	0	5.11759	5.04953	0.0979893	4.13033	0.767678	0.948473	others	0.230836	4.3367	0.433294	0.891563	others	-0.339006	4.71052	0.239224	0	others	Stxbp2	syntaxin binding protein 2 [Source:MGI Symbol;Acc:MGI:107370]	protein_coding	protein_coding
ENSMUSG00000004631	Sgce	3.1531	0.381827	0.00182204	0.0384727	1	0.314492	0.0102609	0.081081	0	5.61154	3.94616	1.32561	5.07839	0.000518234	0.0332251	CMTR1_enriched	0.564321	3.99707	0.167728	0.785428	others	0.624866	4.57103	0.293599	0	others	Sgce	sarcoglycan, epsilon [Source:MGI Symbol;Acc:MGI:1329042]	protein_coding	protein_coding
ENSMUSG00000004633	Chn2	1.33386	-0.0401057	0.847587	0.993631	0	0.215889	0.155547	0.427178	0	2.04677	4.71885	0.109854	3.84339	0.770009	0.949824	others	-0.184628	3.44364	0.616778	0.946016	others	-0.268196	4.45066	0.579294	0	others	Chn2	chimerin 2 [Source:MGI Symbol;Acc:MGI:1917243]	protein_coding	protein_coding
ENSMUSG00000004637	Wwox	2.44473	-0.117063	0.39112	0.776824	0	-0.335257	0.014526	0.102499	0	4.17029	5.54736	0.661712	4.23057	0.101372	0.536198	others	0.355097	3.82974	0.373298	0.863787	others	0.0927484	5.64011	0.861405	0	others	Wwox	WW domain-containing oxidoreductase [Source:MGI Symbol;Acc:MGI:1931237]	protein_coding	processed_transcript
ENSMUSG00000004642	Slbp	5.5883	-0.0652126	0.232196	0.631132	0	-0.0579679	0.285167	0.59099	0	8.68327	7.13576	0.714195	4.95268	0.0174177	0.266677	others	0.293649	4.37305	0.324354	0.858641	others	-0.782686	6.35308	0.037881	-1	others	Slbp	stem-loop binding protein [Source:MGI Symbol;Acc:MGI:108402]	protein_coding	protein_coding
ENSMUSG00000004661	Arid3b	4.50968	-0.0162405	0.735984	0.95228	0	-0.13977	0.00399737	0.042401	-1	5.46029	5.8376	0.743843	4.74373	0.0260028	0.318455	others	0.114325	3.86502	0.740449	0.966916	others	-0.179022	5.65857	0.630313	0	others	Arid3b	AT rich interactive domain 3B (BRIGHT-like) [Source:MGI Symbol;Acc:MGI:1930768]	protein_coding	protein_coding
ENSMUSG00000004665	Cnn2	5.25418	0.14253	0.0243712	0.202156	0	0.150571	0.0161971	0.110015	0	3.31801	5.15465	-0.17851	3.88543	0.591134	0.893286	others	-0.297098	3.71425	0.333863	0.861356	others	-0.728726	4.42592	0.0712263	0	others	Cnn2	calponin 2 [Source:MGI Symbol;Acc:MGI:105093]	protein_coding	protein_coding
ENSMUSG00000004667	Polr2e	7.15446	0.0403184	0.539923	0.870483	0	-0.0911571	0.158105	0.431128	0	4.79834	5.14672	0.638351	4.55494	0.0647374	0.459121	others	0.611692	4.56572	0.0521878	0.639487	others	-0.383665	4.76306	0.253732	0	others	Polr2e	polymerase (RNA) II (DNA directed) polypeptide E [Source:MGI Symbol;Acc:MGI:1913670]	protein_coding	protein_coding
ENSMUSG00000004668	Abca13	-2.69565	-0.426808	0.165257	0.546522	0	0.476222	0.0655344	0.26094	0	3.88414	3.10388	-0.0329996	3.95155	0.925788	0.982173	others	0.202621	4.29554	0.49396	0.918331	others	0.948719	4.0526	0.108988	0	others	Abca13	ATP-binding cassette, sub-family A (ABC1), member 13 [Source:MGI Symbol;Acc:MGI:2388707]	protein_coding	protein_coding
ENSMUSG00000004677	Myo9b	4.18724	0.143005	0.0047362	0.0737671	0	0.0636505	0.215719	0.510045	0	6.49603	5.44431	0.528076	4.56032	0.109501	0.551253	others	0.00595752	3.83813	0.985687	0.998113	others					others	Myo9b	myosin IXb [Source:MGI Symbol;Acc:MGI:106624]	protein_coding	protein_coding
ENSMUSG00000004698	Hdac9	-0.0664595	0.588906	0.000155909	0.00661758	1	0.548264	0.000509305	0.00957445	1	3.50618	2.57479	-0.541355	3.73793	0.077799	0.491135	others	-0.624119	3.59436	0.028745	0.552895	others					others	Hdac9	histone deacetylase 9 [Source:MGI Symbol;Acc:MGI:1931221]	protein_coding	protein_coding
ENSMUSG00000004748	Mtfp1	2.21887	-0.0641228	0.69953	0.938464	0	-0.161273	0.375529	0.678742	0	3.36052	3.98797	-0.513404	3.47085	0.149715	0.609241	others	-0.288463	3.75037	0.342818	0.863787	others	0.309239	4.29721	0.425617	0	others	Mtfp1	mitochondrial fission process 1 [Source:MGI Symbol;Acc:MGI:1916686]	protein_coding	protein_coding
ENSMUSG00000004768	Rab23	4.04645	0.0699801	0.212576	0.606046	0	0.0731229	0.197169	0.486894	0	5.60258	4.20496	0.805055	4.86769	0.0170227	0.264368	others	-0.425203	3.14633	0.266392	0.851974	others	0.0192053	4.22417	0.84098	0	others	Rab23	RAB23, member RAS oncogene family [Source:MGI Symbol;Acc:MGI:99833]	protein_coding	protein_coding
ENSMUSG00000004771	Rab11a	3.44917	0.00768224	0.929452	1	0	0.00839135	0.919069	1	0	3.35976	5.14323	0.323491	4.20477	0.363519	0.791888	others	0.580723	4.61959	0.0560721	0.650768	others	-0.122119	5.02111	0.766494	0	others	Rab11a	RAB11A, member RAS oncogene family [Source:MGI Symbol;Acc:MGI:1858202]	protein_coding	protein_coding
ENSMUSG00000004788	Eif2b2	4.86455	0.0773443	0.25921	0.659784	0	0.0421939	0.55577	0.812841	0	4.73529	4.96965	0.00688956	4.23128	0.981901	0.997881	others	-0.332055	3.75993	0.265621	0.851974	others	-0.185322	4.78432	0.641978	0	others	Eif2b2	eukaryotic translation initiation factor 2B, subunit 2 beta [Source:MGI Symbol;Acc:MGI:2145118]	protein_coding	protein_coding
ENSMUSG00000004789	Dlst	5.75022	0.160356	0.000827421	0.021432	1	0.0685988	0.155745	0.42737	0	4.09611	5.9417	0.890006	4.88964	0.0082864	0.180762	others	0.191437	3.90736	0.585322	0.942135	others	-0.12364	5.81806	0.73486	0	others	Dlst	dihydrolipoamide S-succinyltransferase (E2 component of 2-oxo-glutarate complex) [Source:MGI Symbol;Acc:MGI:1926170]	protein_coding	protein_coding
ENSMUSG00000004798	Ulk2	0.370534	0.0616033	0.72395	0.946931	0	-0.051242	0.749529	0.924506	0	7.85725	5.86006	0.433506	4.57211	0.176977	0.642901	others	-1.00261	2.62436	0.00866503	0.385663	others	-0.155645	5.70441	0.644811	0	others	Ulk2	unc-51 like kinase 2 [Source:MGI Symbol;Acc:MGI:1352758]	protein_coding	protein_coding
ENSMUSG00000004815	Dgkq	2.93159	-0.158635	0.0708979	0.366083	0	-0.219021	0.0116525	0.0887807	0	5.16157	4.50298	0.40489	4.58722	0.186459	0.653748	others	-0.110551	3.8725	0.72123	0.963021	others	-0.00764498	4.49533	0.912829	0	others	Dgkq	diacylglycerol kinase, theta [Source:MGI Symbol;Acc:MGI:102918]	protein_coding	protein_coding
ENSMUSG00000004843	Chmp2b	3.13766	-0.427117	0.0018764	0.0391581	-1	0.00890444	0.955566	1	0	5.39032	4.52355	0.182192	4.1324	0.596728	0.894914	others	-0.841408	2.74938	0.0291527	0.554885	others	-0.283643	4.23991	0.506901	0	others	Chmp2b	charged multivesicular body protein 2B [Source:MGI Symbol;Acc:MGI:1916192]	protein_coding	protein_coding
ENSMUSG00000004846	Plod3	4.70305	-0.0568171	0.356343	0.749178	0	-0.0678292	0.269771	0.574133	0	6.09898	5.2219	-0.319312	3.64787	0.360316	0.790233	others	-0.00439932	4.07508	0.988215	0.998113	others	-0.16099	5.06091	0.706913	0	others	Plod3	procollagen-lysine, 2-oxoglutarate 5-dioxygenase 3 [Source:MGI Symbol;Acc:MGI:1347008]	protein_coding	protein_coding
ENSMUSG00000004849	Ap1s1	4.6651	-0.0177555	0.808549	0.979944	0	-0.0156525	0.842179	0.968721	0	3.09769	4.72561	0.73027	4.54017	0.0437783	0.393069	others	0.468956	4.20357	0.178929	0.791284	others	-0.591186	4.13442	0.112371	0	others	Ap1s1	adaptor protein complex AP-1, sigma 1 [Source:MGI Symbol;Acc:MGI:1098244]	protein_coding	protein_coding
ENSMUSG00000004864	Mapk13	1.04925	-0.055045	0.781089	0.970022	0	-0.0653186	0.783463	0.942729	0	2.75196	4.57519	0.308549	3.8987	0.440453	0.82874	others	0.0671281	3.58138	0.863492	0.984243	others	-0.0738548	4.50133	1	0	others	Mapk13	mitogen-activated protein kinase 13 [Source:MGI Symbol;Acc:MGI:1346864]	protein_coding	protein_coding
ENSMUSG00000004865	Srpk1	6.23533	-0.0110371	0.743025	0.953856	0	0.0188877	0.572055	0.821567	0	7.06453	6.33674	0.404719	4.58624	0.200973	0.668416	others	-0.379188	3.49863	0.245995	0.836537	others	-0.400036	5.9367	0.163084	0	others	Srpk1	serine/arginine-rich protein specific kinase 1 [Source:MGI Symbol;Acc:MGI:106908]	protein_coding	protein_coding
ENSMUSG00000004880	Lbr	6.53269	-0.00822097	0.849607	0.994372	0	0.0869069	0.0341908	0.176958	0	5.2616	4.91417	0.249783	4.44659	0.41254	0.817568	others	-0.00211933	4.10433	0.99426	0.998585	others	0.159741	5.07391	0.746972	0	others	Lbr	lamin B receptor [Source:MGI Symbol;Acc:MGI:2138281]	protein_coding	protein_coding
ENSMUSG00000004885	Crabp2	3.82954	0.680358	7.37e-05	0.00357706	1	0.809964	1.72e-06	0.000105357	1	5.02218	4.58282	0.403737	3.95031	0.317651	0.762318	others	0.338587	3.89178	0.376923	0.863787	others	-0.166352	4.41646	1	0	others	Crabp2	cellular retinoic acid binding protein II [Source:MGI Symbol;Acc:MGI:88491]	protein_coding	protein_coding
ENSMUSG00000004891	Nes	3.64343	0.236802	0.000804493	0.0210671	1	0.422421	1.17e-09	2.1e-07	1	5.25588	5.22107	0.562113	4.54557	0.0974869	0.529363	others	0.441233	4.40985	0.157127	0.774632	others	-0.163417	5.05765	0.651099	0	others	Nes	nestin [Source:MGI Symbol;Acc:MGI:101784]	protein_coding	protein_coding
ENSMUSG00000004892	Bcan	-1.28122	0.488137	0.371312	0.761044	0	0.896718	0.0294126	0.160705	0	2.35705	4.67413	-0.180074	3.61088	0.627194	0.907087	others	-0.870951	2.68211	0.0272127	0.540019	others					others	Bcan	brevican [Source:MGI Symbol;Acc:MGI:1096385]	protein_coding	protein_coding
ENSMUSG00000004895	Prcc	5.12375	-0.125323	0.033286	0.243171	0	-0.119408	0.0403331	0.195631	0	6.442	8.34952	0.523339	4.45674	0.124846	0.576888	others	0.418799	4.34368	0.187671	0.799363	others	-0.0257859	8.32374	0.845985	0	others	Prcc	papillary renal cell carcinoma (translocation-associated) [Source:MGI Symbol;Acc:MGI:2137738]	protein_coding	protein_coding
ENSMUSG00000004896	Rrnad1	3.61917	0.0589082	0.456248	0.820318	0	0.0749461	0.316041	0.624335	0	5.51565	5.56258	0.808798	4.65503	0.0278067	0.326849	others	0.69529	4.54417	0.0362515	0.586518	others					others	Rrnad1	ribosomal RNA adenine dimethylase domain containing 1 [Source:MGI Symbol;Acc:MGI:2387197]	protein_coding	protein_coding
ENSMUSG00000004897	Hdgf	7.77312	-0.0751199	0.162872	0.543243	0	-0.0283033	0.599429	0.837859	0	7.54187	6.53998	1.17377	5.12405	0.000786807	0.0447618	CMTR1_enriched	-0.148249	3.24168	0.722491	0.963042	others	-0.239369	6.30061	0.363916	0	others	Hdgf	heparin binding growth factor [Source:MGI Symbol;Acc:MGI:1194494]	protein_coding	protein_coding
ENSMUSG00000004902	Slc25a18	0.00806227	0.444686	0.184388	0.572565	0	-0.315932	0.446347	0.735796	0	4.28675	3.60181	-0.283676	4.20658	0.30568	0.752364	others	-0.31077	4.15325	0.227179	0.830183	others					others	Slc25a18	solute carrier family 25 (mitochondrial carrier), member 18 [Source:MGI Symbol;Acc:MGI:1919053]	protein_coding	protein_coding
ENSMUSG00000004929	Thop1	6.10032	0.0147001	0.82506	0.986511	0	-0.0152748	0.808153	0.953371	0	4.81823	5.06273	0.608178	4.32236	0.107527	0.547084	others	0.710452	4.52764	0.035235	0.586518	others	-0.564444	4.49829	0.0872825	0	others	Thop1	thimet oligopeptidase 1 [Source:MGI Symbol;Acc:MGI:1354165]	protein_coding	protein_coding
ENSMUSG00000004931	Apba3	3.64394	-0.237866	0.00608857	0.0858525	0	-0.236948	0.004986	0.049625	-1	6.68773	6.11096	0.0664756	3.91298	0.853511	0.96872	others	0.34009	4.3234	0.271854	0.851974	others	0.238586	6.34954	0.508501	0	others	Apba3	amyloid beta (A4) precursor protein-binding, family A, member 3 [Source:MGI Symbol;Acc:MGI:1888527]	protein_coding	protein_coding
ENSMUSG00000004934	Pias4	4.41245	0.0175615	0.787592	0.972059	0	-0.0666243	0.321538	0.629759	0	3.28881	5.17095	-0.104048	3.74235	0.773446	0.951051	others	0.17955	4.14827	0.563857	0.935472	others	-0.290936	4.88001	0.411689	0	others	Pias4	protein inhibitor of activated STAT 4 [Source:MGI Symbol;Acc:MGI:2136940]	protein_coding	protein_coding
ENSMUSG00000004936	Map2k1	4.88828	-0.154116	0.0276097	0.217909	0	-0.195669	0.00540772	0.0525677	0	6.0146	6.36317	-0.0178846	4.07573	0.956758	0.992477	others	-0.0327768	4.05945	0.911977	0.991051	others	-0.0270495	6.33612	0.830617	0	others	Map2k1	mitogen-activated protein kinase kinase 1 [Source:MGI Symbol;Acc:MGI:1346866]	protein_coding	protein_coding
ENSMUSG00000004937	Sgta	5.6841	0.0685156	0.247281	0.645927	0	-0.0280002	0.637861	0.861878	0	3.21375	5.13771	0.48969	4.47308	0.162094	0.624561	others	-0.249065	3.44975	0.483657	0.918331	others	-0.469896	4.66782	0.170475	0	others	Sgta	small glutamine-rich tetratricopeptide repeat (TPR)-containing, alpha [Source:MGI Symbol;Acc:MGI:1098703]	protein_coding	protein_coding
ENSMUSG00000004945	Tmem242	4.91767	-0.166764	0.0475246	0.294159	0	-0.0661742	0.415422	0.711768	0	6.11501	4.84155	0.133193	4.35828	0.659621	0.91607	others	0.445302	4.83617	0.0900986	0.716359	others	-0.0537324	4.78782	0.807571	0	others	Tmem242	transmembrane protein 242 [Source:MGI Symbol;Acc:MGI:1917794]	protein_coding	protein_coding
ENSMUSG00000004947	Dtx2	4.1942	-0.00548216	0.958727	1	0	0.0497234	0.465161	0.750566	0	4.88376	6.07726	0.0390095	4.10253	0.904579	0.981713	others	0.0850994	4.17795	0.773914	0.971382	others	-0.0812633	5.996	0.702516	0	others	Dtx2	deltex 2, E3 ubiquitin ligase [Source:MGI Symbol;Acc:MGI:1921448]	protein_coding	protein_coding
ENSMUSG00000004948	Zp3	1.86496	-0.287236	0.177348	0.563494	0	0.0714732	0.737776	0.918412	0	3.39312	4.52422	-0.16896	4.08303	0.577307	0.889335	others	-0.175417	4.06742	0.528572	0.92992	others	-0.138559	4.38566	0.819193	0	others	Zp3	zona pellucida glycoprotein 3 [Source:MGI Symbol;Acc:MGI:99215]	protein_coding	protein_coding
ENSMUSG00000004951	Hspb1	7.08999	-0.0576117	0.398687	0.781309	0	-0.0464195	0.4928	0.770124	0	6.48202	6.94879	0.603126	4.43122	0.0914111	0.517714	others	0.482754	4.2995	0.150133	0.770561	others	-0.503444	6.44534	0.0744251	0	others	Hspb1	heat shock protein 1 [Source:MGI Symbol;Acc:MGI:96240]	protein_coding	protein_coding
ENSMUSG00000004952	Rasa4	2.93781	-0.451946	1.53e-06	0.000155253	-1	-0.182502	0.0420631	0.200228	0	2.71925	4.51742	0.116138	4.38222	0.697098	0.928487	others	-0.0764675	4.11891	0.787543	0.97252	others	-0.371319	4.1461	0.530238	0	others	Rasa4	RAS p21 protein activator 4 [Source:MGI Symbol;Acc:MGI:1858600]	protein_coding	protein_coding
ENSMUSG00000004961	Syt5	-0.170818	0.0950982	0.995601	1	0	0.0709222	0.995601	1	0	4.15546	3.57491	0.289132	3.51434	0.533929	0.872395	others	0.898128	4.45133	0.0209547	0.505363	others	-0.45483	3.12008	0.375476	0	others	Syt5	synaptotagmin V [Source:MGI Symbol;Acc:MGI:1926368]	protein_coding	protein_coding
ENSMUSG00000004980	Hnrnpa2b1	9.15157	-0.0295582	0.514489	0.854239	0	-0.0207357	0.648847	0.868638	0	11.2584	8.47339	2.2594	6.70191	7.19e-12	5.68e-09	CMTR1_enriched	0.800655	4.44763	0.0298192	0.561265	others	-0.477039	7.99635	0.092679	0	others	Hnrnpa2b1	heterogeneous nuclear ribonucleoprotein A2/B1 [Source:MGI Symbol;Acc:MGI:104819]	protein_coding	protein_coding
ENSMUSG00000004994	Ccdc130	2.28626	0.0509988	0.778908	0.969432	0	-0.10171	0.520348	0.789156	0	4.12628	5.04232	-0.133335	3.58099	0.728396	0.938479	others	0.253835	4.13337	0.433616	0.891563	others	0.115088	5.1574	0.719243	0	others	Ccdc130	coiled-coil domain containing 130 [Source:MGI Symbol;Acc:MGI:1914986]	protein_coding	protein_coding
ENSMUSG00000004996	Mri1	3.25371	0.0557521	0.581705	0.891859	0	0.111125	0.240888	0.541688	0	7.28867	5.87601	0.301629	4.59385	0.300349	0.74852	others	-0.0542163	4.10274	0.850992	0.982631	others	-0.411139	5.46487	0.229098	0	others	Mri1	methylthioribose-1-phosphate isomerase 1 [Source:MGI Symbol;Acc:MGI:1915123]	protein_coding	protein_coding
ENSMUSG00000005034	Prkacb	3.88447	-0.00833253	0.890447	1	0	0.0420139	0.485231	0.76496	0	4.55559	5.20793	0.301803	3.84835	0.458373	0.835049	others	-0.388437	2.91329	0.376231	0.863787	others	0.223296	5.43123	0.852418	0	others	Prkacb	protein kinase, cAMP dependent, catalytic, beta [Source:MGI Symbol;Acc:MGI:97594]	protein_coding	protein_coding
ENSMUSG00000005043	Sgsh	-0.0613979	0.48668	0.0172591	0.164514	0	0.144751	0.494411	0.771346	0	3.17981	4.5889	0.4764	4.24866	0.200651	0.667853	others	0.277118	3.99492	0.429808	0.891563	others	-0.433687	4.15522	0.606451	0	others	Sgsh	N-sulfoglucosamine sulfohydrolase (sulfamidase) [Source:MGI Symbol;Acc:MGI:1350341]	protein_coding	protein_coding
ENSMUSG00000005045	Chd5	0.609806	-0.0304958	0.805633	0.978534	0	-0.185622	0.0837072	0.302407	0	1.31242	4.0664	0.0625859	2.87223	0.910497	0.981713	others	-3.55957	-1.32851	0.000354876	0.101102	others					others	Chd5	chromodomain helicase DNA binding protein 5 [Source:MGI Symbol;Acc:MGI:3036258]	protein_coding	protein_coding
ENSMUSG00000005054	Cstb	4.97079	0.021926	0.882467	1	0	0.012081	0.962387	1	0	5.87012	5.23143	0.150268	4.11708	0.657118	0.915781	others	0.325951	4.39181	0.276515	0.851974	others	0.0538624	5.28529	0.817916	0	others	Cstb	cystatin B [Source:MGI Symbol;Acc:MGI:109514]	protein_coding	protein_coding
ENSMUSG00000005057	Sh2b2	1.32512	-0.00855631	1	1	0	-0.206972	0.190832	0.47761	0	4.17231	3.20288	-0.0329753	4.03024	0.919696	0.981713	others	-0.134306	3.89096	0.659335	0.954957	others	0.292493	3.49537	0.880563	0	others	Sh2b2	SH2B adaptor protein 2 [Source:MGI Symbol;Acc:MGI:1345171]	protein_coding	protein_coding
ENSMUSG00000005069	Pex5	4.2278	-0.201342	0.00269674	0.0501923	0	-0.276899	3.63e-05	0.00127281	-1	5.60656	4.72141	0.45076	4.41738	0.187347	0.654714	others	0.0433219	3.85984	0.897009	0.989176	others	-0.0138119	4.7076	0.91744	0	others	Pex5	peroxisomal biogenesis factor 5 [Source:MGI Symbol;Acc:MGI:1098808]	protein_coding	protein_coding
ENSMUSG00000005078	Jkamp	3.29859	0.048407	0.65007	0.920619	0	0.132983	0.176355	0.456756	0	6.91583	6.10121	0.932288	4.26424	0.0369689	0.365808	others	0.590445	3.82239	0.191326	0.803085	others	-0.284495	5.81672	0.432852	0	others	Jkamp	JNK1/MAPK8-associated membrane protein [Source:MGI Symbol;Acc:MGI:1915057]	protein_coding	protein_coding
ENSMUSG00000005087	Cd44	-0.979869	0.233093	0.463265	0.825763	0	0.510405	0.0418941	0.199609	0	2.07234	3.11118	0.025943	3.55034	0.949586	0.992477	others	0.321267	3.98584	0.373434	0.863787	others					others	Cd44	CD44 antigen [Source:MGI Symbol;Acc:MGI:88338]	protein_coding	protein_coding
ENSMUSG00000005089	Slc1a2	-0.506135	-0.412245	0.0114317	0.127128	0	0.333533	0.0180054	0.117507	0	1.98588	4.24805	0.350139	3.5468	0.444203	0.830171	others	-0.249477	2.74744	0.619126	0.946016	others					others	Slc1a2	solute carrier family 1 (glial high affinity glutamate transporter), member 2 [Source:MGI Symbol;Acc:MGI:101931]	protein_coding	protein_coding
ENSMUSG00000005102	Eif2ak4	3.01539	0.082231	0.237585	0.636549	0	0.0624203	0.377684	0.680356	0	5.72673	4.4449	0.140436	4.1889	0.672106	0.920064	others	-0.0822242	3.88567	0.791918	0.973707	others	-0.100022	4.34487	0.831836	0	others	Eif2ak4	eukaryotic translation initiation factor 2 alpha kinase 4 [Source:MGI Symbol;Acc:MGI:1353427]	protein_coding	protein_coding
ENSMUSG00000005103	Wdr1	5.85348	-0.0315275	0.578793	0.890672	0	0.064243	0.263273	0.567177	0	7.02827	3.34753	-0.376344	3.62372	0.270865	0.730356	others	0.412354	4.73682	0.12528	0.750054	others	0.704408	4.05194	0.106097	0	others	Wdr1	WD repeat domain 1 [Source:MGI Symbol;Acc:MGI:1337100]	protein_coding	protein_coding
ENSMUSG00000005124	Wisp1	-1.60382	-0.152826	0.827974	0.987427	0	0.350616	0.394225	0.693825	0	2.55496	4.06796	-0.217353	3.78312	0.52235	0.867374	others	-0.16984	3.84106	0.57956	0.94007	others					others	Wisp1	cellular communication network factor 4 [Source:MGI Symbol;Acc:MGI:1197008]	protein_coding	protein_coding
ENSMUSG00000005125	Ndrg1	0.834591	-0.116842	0.543733	0.872179	0	-0.0488159	0.846395	0.970569	0	4.77417	5.1623	-0.0554711	3.71707	0.882482	0.974031	others	-0.117477	3.6339	0.734076	0.965611	others					others	Ndrg1	N-myc downstream regulated gene 1 [Source:MGI Symbol;Acc:MGI:1341799]	protein_coding	protein_coding
ENSMUSG00000005131	4930550C14Rik	-1.3587	-0.543635	0.200133	0.59195	0	-0.420203	0.379442	0.681542	0	4.23482	4.79247	0.0618119	4.41902	0.828743	0.963735	others	0.114795	4.50541	0.661376	0.955163	others					others	4930550C14Rik	RIKEN cDNA 4930550C14 gene [Source:MGI Symbol;Acc:MGI:1922561]	protein_coding	protein_coding
ENSMUSG00000005142	Man2b1	4.29317	0.161604	0.0187443	0.172868	0	-0.174715	0.0124971	0.0931045	0	6.43092	5.38107	-0.0814887	4.15704	0.787049	0.954629	others	0.0898512	4.40326	0.738975	0.965881	others	-0.384234	4.99684	0.225571	0	others	Man2b1	mannosidase 2, alpha B1 [Source:MGI Symbol;Acc:MGI:107286]	protein_coding	protein_coding
ENSMUSG00000005148	Klf5	5.57522	-0.232708	4.27e-07	5.6e-05	-1	-0.117345	0.0095605	0.0775057	0	5.85256	7.77879	0.907696	4.84138	0.00875637	0.185669	others	-0.527855	2.84079	0.215855	0.823616	others	-0.26939	7.5094	0.332423	0	others	Klf5	Kruppel-like factor 5 [Source:MGI Symbol;Acc:MGI:1338056]	protein_coding	protein_coding
ENSMUSG00000005150	Wdr83	3.70028	0.197751	0.0955294	0.422925	0	0.0916952	0.453383	0.741158	0	6.69191	4.71187	-0.330543	4.05182	0.254024	0.714308	others	-0.346905	4.01127	0.1939	0.805578	others	0.491905	5.20378	0.398101	0	others	Wdr83	WD repeat domain containing 83 [Source:MGI Symbol;Acc:MGI:1915086]	protein_coding	protein_coding
ENSMUSG00000005161	Prdx2	6.35235	0.00170479	0.984915	1	0	-0.121155	0.0207654	0.129733	0	6.81734	6.1653	0.218119	4.52443	0.467451	0.839542	others	-0.0476403	4.15938	0.865897	0.984243	others					others	Prdx2	peroxiredoxin 2 [Source:MGI Symbol;Acc:MGI:109486]	protein_coding	protein_coding
ENSMUSG00000005198	Polr2a	6.7748	0.0358199	0.408465	0.789509	0	-0.0233375	0.588688	0.832054	0	11.6126	8.39996	1.84793	6.24231	2.88e-09	1.43e-06	CMTR1_enriched	0.548667	4.28319	0.116433	0.74662	others	-0.451699	7.94826	0.10554	0	others	Polr2a	polymerase (RNA) II (DNA directed) polypeptide A [Source:MGI Symbol;Acc:MGI:98086]	protein_coding	protein_coding
ENSMUSG00000005204	Senp3	6.90213	-0.174645	0.00122335	0.0283033	-1	-0.125664	0.0197134	0.12487	0	6.22521	6.48109	0.559693	4.44097	0.11799	0.568648	others	0.29956	4.09986	0.374428	0.863787	others	-0.484021	5.99707	0.169785	0	others	Senp3	SUMO/sentrin specific peptidase 3 [Source:MGI Symbol;Acc:MGI:2158736]	protein_coding	protein_coding
ENSMUSG00000005225	Plekha8	3.02299	-0.000283456	1	1	0	-0.00169719	0.97315	1	0	2.97109	5.37228	0.516562	4.23012	0.178303	0.644667	others	-0.236452	3.1959	0.563034	0.935469	others	-0.599206	4.77308	0.0651658	0	others	Plekha8	pleckstrin homology domain containing, family A (phosphoinositide binding specific) member 8 [Source:MGI Symbol;Acc:MGI:2681164]	protein_coding	protein_coding
ENSMUSG00000005233	Spc25	4.79424	-0.0368886	0.612113	0.904879	0	-0.0113403	0.881746	0.986232	0	7.17508	6.18787	0.466444	4.99033	0.0817034	0.499189	others	-0.033616	4.29031	0.900452	0.989446	others	-0.147516	6.04036	0.594	0	others	Spc25	SPC25, NDC80 kinetochore complex component, homolog (S. cerevisiae) [Source:MGI Symbol;Acc:MGI:1913692]	protein_coding	processed_transcript
ENSMUSG00000005237	Dnah2	-1.35389	-0.0889325	0.633253	0.914412	0	-0.284908	0.125336	0.377819	0	1.94925	4.09394	0.403798	4.28578	0.24819	0.710278	others	0.478885	4.43349	0.127316	0.756759	others	-0.228172	3.86577	0.785142	0	others	Dnah2	dynein, axonemal, heavy chain 2 [Source:MGI Symbol;Acc:MGI:107731]	protein_coding	protein_coding
ENSMUSG00000005251	Ripk4	1.59195	-0.0327052	0.823003	0.985859	0	0.0375167	0.794045	0.947865	0	4.89814	4.43307	0.177952	3.96899	0.636031	0.908727	others	-0.220328	3.42587	0.546805	0.93427	others	0.151991	4.58506	0.759884	0	others	Ripk4	receptor-interacting serine-threonine kinase 4 [Source:MGI Symbol;Acc:MGI:1919638]	protein_coding	protein_coding
ENSMUSG00000005262	Ufd1	4.58128	0.0439286	0.488299	0.838076	0	-0.0406383	0.523856	0.790595	0	6.75126	6.62766	0.333629	4.04728	0.384481	0.803156	others	0.903329	4.94263	0.00329037	0.282232	others	-0.0527417	6.57492	0.596704	0	others	Ufd1	ubiquitin recognition factor in ER-associated degradation 1 [Source:MGI Symbol;Acc:MGI:109353]	protein_coding	protein_coding
ENSMUSG00000005267	Zfp287	1.40701	0.141385	0.297701	0.699565	0	0.0526753	0.728415	0.913268	0	3.58926	4.61375	-0.0038193	4.12087	0.990485	0.998031	others	0.271181	4.52668	0.326194	0.858641	others	0.444668	5.05841	0.157592	0	others	Zfp287	zinc finger protein 287 [Source:MGI Symbol;Acc:MGI:2176561]	protein_coding	protein_coding
ENSMUSG00000005268	Prlr	-1.94232	-0.43992	0.145818	0.519214	0	-0.228018	0.477646	0.759931	0	3.40151	3.68944	0.656829	4.83815	0.0408484	0.381576	others	0.651306	4.88193	0.0204257	0.501685	others					others	Prlr	prolactin receptor [Source:MGI Symbol;Acc:MGI:97763]	protein_coding	protein_coding
ENSMUSG00000005299	Letm1	3.75206	0.0479465	0.384632	0.772103	0	0.130118	0.0158943	0.108705	0	5.47356	6.10076	-0.0877122	4.46939	0.74365	0.943523	others	-0.476139	3.92452	0.071486	0.686854	others	-0.398929	5.70183	0.149891	0	others	Letm1	leucine zipper-EF-hand containing transmembrane protein 1 [Source:MGI Symbol;Acc:MGI:1932557]	protein_coding	protein_coding
ENSMUSG00000005312	Ubqln1	6.00521	0.0217771	0.664717	0.925853	0	0.140746	0.00414173	0.0434864	1	8.43068	6.0653	0.56316	4.81504	0.0611789	0.450611	others	-1.06277	2.60094	0.00471693	0.328573	others	0.20306	6.26835	0.576191	0	others	Ubqln1	ubiquilin 1 [Source:MGI Symbol;Acc:MGI:1860276]	protein_coding	protein_coding
ENSMUSG00000005320	Fgfr4	0.637259	0.0235171	0.952991	1	0	-0.364741	0.070179	0.272728	0	2.23774	4.43328	-0.0178779	3.91626	0.958849	0.992477	others	-0.0181857	3.92168	0.954012	0.995196	others	0.156484	4.58977	0.733087	0	others	Fgfr4	fibroblast growth factor receptor 4 [Source:MGI Symbol;Acc:MGI:95525]	protein_coding	protein_coding
ENSMUSG00000005338	Cadm3	-0.0124574	0.694703	0.00884209	0.109486	0	0.457447	0.0919328	0.317764	0	2.87091	4.19757	0.242138	3.76652	0.553341	0.880194	others	-0.147904	3.24242	0.723088	0.963042	others					others	Cadm3	cell adhesion molecule 3 [Source:MGI Symbol;Acc:MGI:2137858]	protein_coding	protein_coding
ENSMUSG00000005354	Txn2	5.62081	-0.0787923	0.166448	0.54684	0	-0.154169	0.00648825	0.059664	0	4.83409	5.00058	-0.0770034	3.9705	0.815911	0.96328	others	-0.0367977	4.02838	0.902257	0.989838	others	0.0367346	5.03732	1	0	others	Txn2	thioredoxin 2 [Source:MGI Symbol;Acc:MGI:1929468]	protein_coding	protein_coding
ENSMUSG00000005355	Casp14	-1.15652	0.554891	0.408454	0.789509	0	0.877297	0.0928667	0.319668	0	3.8772	3.85591	-0.309695	3.21517	0.469142	0.840826	others	0.53576	4.41555	0.0997346	0.727116	others					others	Casp14	caspase 14 [Source:MGI Symbol;Acc:MGI:1335092]	protein_coding	protein_coding
ENSMUSG00000005360	Slc1a3	3.66885	-0.0182954	0.814995	0.982506	0	-0.117198	0.137315	0.397596	0	6.82429	4.84186	-0.0727146	4.05194	0.820586	0.96328	others	0.167692	4.39903	0.547611	0.93427	others	-0.411225	4.43064	0.339048	0	others	Slc1a3	solute carrier family 1 (glial high affinity glutamate transporter), member 3 [Source:MGI Symbol;Acc:MGI:99917]	protein_coding	protein_coding
ENSMUSG00000005362	Crbn	4.19146	0.0427241	0.572464	0.8866	0	-0.161396	0.0315547	0.16849	0	3.59985	4.55243	0.301171	4.43984	0.355989	0.787406	others	-0.145853	3.8225	0.640086	0.950757	others	0.0781292	4.63056	0.824152	0	others	Crbn	cereblon [Source:MGI Symbol;Acc:MGI:1913277]	protein_coding	protein_coding
ENSMUSG00000005370	Msh6	7.10583	-0.149062	0.00037104	0.0123293	-1	-0.116809	0.00518919	0.0510684	0	8.32213	8.39235	1.22859	5.0749	0.00163611	0.0721623	others	0.313605	3.7676	0.43642	0.891563	others	-0.703467	7.68889	0.0138127	-1	others	Msh6	mutS homolog 6 [Source:MGI Symbol;Acc:MGI:1343961]	protein_coding	protein_coding
ENSMUSG00000005371	Fbxo11	4.13631	0.028969	0.597183	0.897335	0	0.0936132	0.0833605	0.301828	0	4.39563	5.78098	1.04014	4.69278	0.0127815	0.227622	others	-1.66649	1.11662	0.00547388	0.338794	others	-0.0260902	5.75489	1	0	others	Fbxo11	F-box protein 11 [Source:MGI Symbol;Acc:MGI:2147134]	protein_coding	protein_coding
ENSMUSG00000005373	Mlxipl	1.49743	0.098129	0.476678	0.832303	0	0.248373	0.0597817	0.247203	0	3.78195	4.40103	0.51161	4.10186	0.198413	0.666135	others	-0.153157	3.19358	0.719721	0.962828	others					others	Mlxipl	MLX interacting protein-like [Source:MGI Symbol;Acc:MGI:1927999]	protein_coding	protein_coding
ENSMUSG00000005374	Tbl2	3.12604	0.0206654	0.740792	0.953237	0	-0.0383899	0.526704	0.792838	0	5.80755	5.17519	0.463757	4.07567	0.241216	0.706307	others	-0.0322702	3.40113	0.936788	0.994624	others	0.40649	5.58168	0.288426	0	others	Tbl2	transducin (beta)-like 2 [Source:MGI Symbol;Acc:MGI:1351652]	protein_coding	protein_coding
ENSMUSG00000005378	Bud23	5.11688	0.027783	0.680171	0.931893	0	0.0274245	0.680111	0.887345	0	3.57608	4.64553	0.394621	4.72662	0.170657	0.636172	others	-0.0538145	4.10395	0.852067	0.982631	others	0.076894	4.72242	1	0	others	Bud23	BUD23, rRNA methyltransferase and ribosome maturation factor [Source:MGI Symbol;Acc:MGI:1913388]	protein_coding	protein_coding
ENSMUSG00000005397	Nid1	3.62568	-0.163211	0.0673082	0.354833	0	-0.211515	0.017359	0.114998	0	0.763525	3.74981	-0.140618	2.66903	0.799226	0.95788	others	0.263773	3.23224	0.602337	0.94441	others	-1.01029	2.73952	0.0889128	0	others	Nid1	nidogen 1 [Source:MGI Symbol;Acc:MGI:97342]	protein_coding	protein_coding
ENSMUSG00000005410	Mcm5	7.02854	0.00668809	0.880655	1	0	-0.133397	0.00188783	0.0251157	-1	8.59845	5.44904	0.210297	4.48955	0.472809	0.843269	others	0.0618233	4.29394	0.824589	0.97881	others	-0.258967	5.19007	0.324743	0	others	Mcm5	minichromosome maintenance complex component 5 [Source:MGI Symbol;Acc:MGI:103197]	protein_coding	protein_coding
ENSMUSG00000005413	Hmox1	5.96935	-0.15876	0.00363013	0.0613518	0	-0.188474	0.000549161	0.0101446	-1	8.39953	4.9417	0.118672	4.10304	0.72917	0.938499	others	0.235985	4.28866	0.432809	0.891563	others	-0.048336	4.89336	0.860254	0	others	Hmox1	heme oxygenase 1 [Source:MGI Symbol;Acc:MGI:96163]	protein_coding	protein_coding
ENSMUSG00000005417	Mprip	4.38301	0.117156	0.0033106	0.0569909	0	0.0727481	0.0694114	0.270779	0	3.21536	4.03601	-0.275444	4.14449	0.34114	0.77734	others	-0.311477	4.07864	0.237642	0.833363	others	-0.514705	3.5213	0.19707	0	others	Mprip	myosin phosphatase Rho interacting protein [Source:MGI Symbol;Acc:MGI:1349438]	protein_coding	protein_coding
ENSMUSG00000005442	Cic	4.88697	-0.0270304	0.60338	0.901023	0	-0.1041	0.0453045	0.209052	0	7.68041	7.55711	0.599086	4.56612	0.0754774	0.484683	others	-0.224525	3.42141	0.539275	0.933677	others	-0.252145	7.30496	0.359223	0	others	Cic	capicua transcriptional repressor [Source:MGI Symbol;Acc:MGI:1918972]	protein_coding	protein_coding
ENSMUSG00000005447	Pafah1b3	4.83243	0.18123	0.0649274	0.347796	0	0.161198	0.103581	0.341265	0	4.06965	4.72718	0.523426	4.4566	0.127379	0.580378	others	0.325938	4.20588	0.314957	0.858641	others	0.0432402	4.77042	1	0	others	Pafah1b3	platelet-activating factor acetylhydrolase, isoform 1b, subunit 3 [Source:MGI Symbol;Acc:MGI:108414]	protein_coding	protein_coding
ENSMUSG00000005469	Prkaca	4.74058	0.00560062	0.943181	1	0	-0.0904016	0.143382	0.407592	0	2.23984	5.97926	0.925114	4.06406	0.0510814	0.420374	others	-1.12108	1.37312	0.0904794	0.716409	others	0.0924119	6.07167	0.918261	0	others	Prkaca	protein kinase, cAMP dependent, catalytic, alpha [Source:MGI Symbol;Acc:MGI:97592]	protein_coding	protein_coding
ENSMUSG00000005470	Asf1b	4.21371	0.0055663	0.977634	1	0	-0.11004	0.133279	0.391001	0	5.25169	4.57111	0.204622	3.58722	0.641373	0.910508	others	0.60116	4.19258	0.11102	0.740335	others	-0.541926	4.02918	0.181682	0	others	Asf1b	anti-silencing function 1B histone chaperone [Source:MGI Symbol;Acc:MGI:1914179]	protein_coding	protein_coding
ENSMUSG00000005481	Ddx39	6.00483	-0.0575081	0.188119	0.575675	0	-0.146812	0.000834203	0.0137503	-1	9.13727	6.36476	0.696636	4.80573	0.0308965	0.341731	others	0.0795853	3.94309	0.807536	0.977176	others	-0.0628936	6.30186	0.864432	0	others	Ddx39	DEAD (Asp-Glu-Ala-Asp) box polypeptide 39 [Source:MGI Symbol;Acc:MGI:1915528]	protein_coding	protein_coding
ENSMUSG00000005483	Dnajb1	3.90722	0.0666588	0.379468	0.768177	0	-0.0669226	0.382796	0.684251	0	7.44352	6.16649	-0.225493	3.822	0.500726	0.856337	others	-0.296623	3.71419	0.334637	0.861356	others	-0.644682	5.52181	0.0256323	-1	others	Dnajb1	DnaJ heat shock protein family (Hsp40) member B1 [Source:MGI Symbol;Acc:MGI:1931874]	protein_coding	protein_coding
ENSMUSG00000005493	Msh4	0.636605	0.0935201	0.699226	0.938267	0	0.0457497	0.863767	0.978307	0	11.9513	8.99576	0.601357	4.50044	0.0873405	0.509779	others	0.797507	4.85078	0.00880875	0.388472	others	-0.163482	8.83228	0.534432	0	others	Msh4	mutS homolog 4 [Source:MGI Symbol;Acc:MGI:1860077]	protein_coding	protein_coding
ENSMUSG00000005501	Usp40	2.91454	0.382577	2.23e-07	3.4e-05	1	0.333716	4.96e-06	0.000253125	1	4.80708	5.82631	0.558744	4.29196	0.14134	0.599878	others	0.468655	4.20297	0.179221	0.791498	others	-0.281064	5.54524	0.328737	0	others	Usp40	ubiquitin specific peptidase 40 [Source:MGI Symbol;Acc:MGI:2443184]	protein_coding	protein_coding
ENSMUSG00000005505	Kbtbd4	3.07424	0.17843	0.0938052	0.419797	0	0.117123	0.290242	0.596559	0	7.02111	5.33968	0.176032	4.44247	0.569083	0.886253	others	0.21536	4.51814	0.426508	0.891563	others					others	Kbtbd4	kelch repeat and BTB (POZ) domain containing 4 [Source:MGI Symbol;Acc:MGI:1914386]	protein_coding	protein_coding
ENSMUSG00000005506	Celf1	5.56629	-0.0443044	0.298393	0.699565	0	0.0856941	0.0425868	0.20193	0	7.79619	5.61956	1.0303	4.57686	0.0116777	0.218511	others	1.00544	4.61592	0.00799445	0.382471	others	-0.00872667	5.61083	1	0	others	Celf1	CUGBP, Elav-like family member 1 [Source:MGI Symbol;Acc:MGI:1342295]	protein_coding	protein_coding
ENSMUSG00000005510	Ndufs3	5.27836	0.106298	0.140405	0.510621	0	0.0230136	0.750751	0.925203	0	7.01801	5.43895	-0.0189685	4.14988	0.953381	0.992477	others	0.289439	4.60353	0.283305	0.851974	others	-0.19783	5.24112	0.71604	0	others	Ndufs3	NADH:ubiquinone oxidoreductase core subunit S3 [Source:MGI Symbol;Acc:MGI:1915599]	protein_coding	protein_coding
ENSMUSG00000005514	Por	5.02638	-0.0103314	0.885978	1	0	0.0181904	0.810222	0.953865	0	3.30349	3.7019	-0.160912	4.05001	0.615182	0.902568	others	-0.381748	3.73714	0.19631	0.808557	others	-0.186192	3.5157	0.888365	0	others	Por	P450 (cytochrome) oxidoreductase [Source:MGI Symbol;Acc:MGI:97744]	protein_coding	protein_coding
ENSMUSG00000005533	Igf1r	2.95353	0.23937	0.00127306	0.0292909	1	0.0466334	0.538005	0.799961	0	4.29204	4.82206	0.634607	4.61789	0.0598928	0.446164	others	-0.539406	2.99448	0.168677	0.786588	others	0.311265	5.13332	0.647891	0	others	Igf1r	insulin-like growth factor I receptor [Source:MGI Symbol;Acc:MGI:96433]	protein_coding	protein_coding
ENSMUSG00000005534	Insr	1.8021	0.0888376	0.30209	0.702125	0	0.00933737	0.927123	1	0	4.0332	4.96716	-0.159796	3.93422	0.624044	0.905562	others	-0.360212	3.65121	0.242188	0.833999	others	-0.227159	4.74	0.557752	0	others	Insr	insulin receptor [Source:MGI Symbol;Acc:MGI:96575]	protein_coding	protein_coding
ENSMUSG00000005553	Atp4a	-1.27424	-0.647801	0.201	0.593001	0	-0.337627	0.518156	0.788053	0	2.13809	3.37179	0.0357561	3.80786	0.923119	0.981713	others	-0.167619	3.53184	0.636752	0.949825	others					others	Atp4a	ATPase, H+/K+ exchanging, gastric, alpha polypeptide [Source:MGI Symbol;Acc:MGI:88113]	protein_coding	protein_coding
ENSMUSG00000005566	Trim28	8.9312	-0.132365	0.000759465	0.0202052	-1	-0.179322	4.99e-06	0.000253783	-1	4.65034	3.89476	-0.062927	4.33159	0.824184	0.96328	others	0.483308	5.13945	0.0439947	0.617616	others	-0.358869	3.53589	0.198551	0	others	Trim28	tripartite motif-containing 28 [Source:MGI Symbol;Acc:MGI:109274]	protein_coding	protein_coding
ENSMUSG00000005575	Ube2m	5.80222	-0.040366	0.480751	0.834313	0	-0.0169709	0.757119	0.928367	0	7.18178	7.2526	0.729452	4.85349	0.0286757	0.331445	others	-0.281972	3.43441	0.424143	0.891563	others	-0.40904	6.84356	0.140833	0	others	Ube2m	ubiquitin-conjugating enzyme E2M [Source:MGI Symbol;Acc:MGI:108278]	protein_coding	protein_coding
ENSMUSG00000005580	Adcy9	0.660065	0.241753	0.109925	0.454776	0	0.177831	0.248778	0.550704	0	3.32318	5.14724	0.354318	4.18206	0.333165	0.771684	others	-0.987555	2.3809	0.0236844	0.525031	others	0.000104868	5.14735	1	0	others	Adcy9	adenylate cyclase 9 [Source:MGI Symbol;Acc:MGI:108450]	protein_coding	protein_coding
ENSMUSG00000005583	Mef2c	-2.41256	0.659795	0.151982	0.529715	0	0.255929	0.645633	0.866158	0	4.3286	3.13438	-0.23908	4.05338	0.421397	0.819147	others	-0.305019	3.95001	0.27227	0.851974	others					others	Mef2c	myocyte enhancer factor 2C [Source:MGI Symbol;Acc:MGI:99458]	protein_coding	protein_coding
ENSMUSG00000005609	Ctr9	4.9417	0.0455468	0.379452	0.768177	0	0.142506	0.00519252	0.051071	0	5.26195	5.83331	0.651647	4.9174	0.0291009	0.333116	others	0.339792	4.49775	0.238893	0.833363	others	-0.148454	5.68486	0.647581	0	others	Ctr9	CTR9 homolog, Paf1/RNA polymerase II complex component [Source:MGI Symbol;Acc:MGI:109345]	protein_coding	protein_coding
ENSMUSG00000005610	Eif4g2	7.5788	-0.0674602	0.190592	0.579311	0	0.0554949	0.283151	0.588304	0	10.5705	7.54022	1.05049	5.36871	0.00040388	0.0280728	CMTR1_enriched	-0.105345	3.71068	0.753222	0.969115	others	-0.466688	7.07354	0.107513	0	others	Eif4g2	eukaryotic translation initiation factor 4, gamma 2 [Source:MGI Symbol;Acc:MGI:109207]	protein_coding	protein_coding
ENSMUSG00000005615	Pcyt1a	3.07192	0.115576	0.0790928	0.387646	0	0.318528	3.46e-07	2.76e-05	1	5.79	5.38274	0.70974	4.69317	0.0348081	0.357913	others	-0.0495257	3.6319	0.889877	0.988965	others	-0.552077	4.83067	0.0729036	0	others	Pcyt1a	phosphate cytidylyltransferase 1, choline, alpha isoform [Source:MGI Symbol;Acc:MGI:88557]	protein_coding	protein_coding
ENSMUSG00000005621	Zfp592	3.15975	0.0603146	0.38464	0.772103	0	0.093271	0.158184	0.431154	0	3.12155	6.78175	0.369017	4.02164	0.364936	0.79241	others	-0.866147	2.36448	0.0612055	0.668465	others	-0.374437	6.40731	0.186604	0	others	Zfp592	zinc finger protein 592 [Source:MGI Symbol;Acc:MGI:2443541]	protein_coding	protein_coding
ENSMUSG00000005625	Psmd4	6.41069	0.0129516	0.787672	0.972059	0	-0.0229356	0.62807	0.855462	0	5.17922	5.12627	0.103522	4.49827	0.717212	0.934838	others	0.0192051	4.38893	0.942024	0.994624	others	0.0621833	5.18845	0.890958	0	others	Psmd4	proteasome (prosome, macropain) 26S subunit, non-ATPase, 4 [Source:MGI Symbol;Acc:MGI:1201670]	protein_coding	protein_coding
ENSMUSG00000005656	Snx6	4.03076	-0.29829	0.000852986	0.0219578	-1	-0.239857	0.00634139	0.0588652	0	6.51312	5.36779	0.168195	4.40614	0.578731	0.889723	others	0.0329768	4.22765	0.907378	0.990349	others	0.0713908	5.43918	0.946471	0	others	Snx6	sorting nexin 6 [Source:MGI Symbol;Acc:MGI:1919433]	protein_coding	protein_coding
ENSMUSG00000005667	Mthfd2	5.0773	-0.44428	4.21e-08	8.77e-06	-1	-0.225086	0.00489515	0.0490156	-1	6.46138	5.37032	0.713812	4.66384	0.042246	0.387379	others	0.336807	4.15333	0.314345	0.858641	others					others	Mthfd2	methylenetetrahydrofolate dehydrogenase (NAD+ dependent), methenyltetrahydrofolate cyclohydrolase [Source:MGI Symbol;Acc:MGI:1338850]	protein_coding	protein_coding
ENSMUSG00000005672	Kit	3.46745	-0.0151137	0.821528	0.98546	0	-0.181846	0.00925363	0.0757037	0	7.72526	5.9452	0.766011	5.05811	0.0091783	0.191389	others	0.115605	4.14147	0.703696	0.961163	others	0.0152967	5.96049	0.939925	0	others	Kit	KIT proto-oncogene receptor tyrosine kinase [Source:MGI Symbol;Acc:MGI:96677]	protein_coding	protein_coding
ENSMUSG00000005674	Tomm40l	2.30712	-0.0539568	0.595177	0.896734	0	0.0403668	0.714346	0.908124	0	5.48969	4.40798	-0.0181279	3.52828	0.964861	0.993306	others	0.277165	3.95902	0.437996	0.891563	others	0.104234	4.51222	0.82894	0	others	Tomm40l	translocase of outer mitochondrial membrane 40-like [Source:MGI Symbol;Acc:MGI:3589112]	protein_coding	protein_coding
ENSMUSG00000005682	Pan2	4.46679	-0.0486067	0.428029	0.801612	0	-0.12346	0.0403389	0.195631	0	8.97942	5.69173	0.562083	4.641	0.0818352	0.499585	others	0.576748	4.70936	0.0489582	0.631392	others	-0.0292355	5.66249	0.899636	0	others	Pan2	PAN2 poly(A) specific ribonuclease subunit [Source:MGI Symbol;Acc:MGI:1918984]	protein_coding	protein_coding
ENSMUSG00000005683	Cs	6.58995	-0.0259408	0.624468	0.91211	0	0.0223532	0.675649	0.884364	0	6.23099	5.03298	0.301237	4.43946	0.348462	0.782677	others	-0.336688	3.55698	0.298703	0.858641	others	0.199631	5.23261	0.689912	0	others	Cs	citrate synthase [Source:MGI Symbol;Acc:MGI:88529]	protein_coding	protein_coding
ENSMUSG00000005686	Ampd3	1.27831	0.140847	0.340891	0.738178	0	0.217123	0.122693	0.373543	0	3.75052	5.24465	0.188805	3.88269	0.624767	0.905806	others	0.155425	3.85522	0.660525	0.955163	others	0.0741707	5.31882	0.913342	0	others	Ampd3	adenosine monophosphate deaminase 3 [Source:MGI Symbol;Acc:MGI:1096344]	protein_coding	protein_coding
ENSMUSG00000005687	Bcas2	6.06452	-0.170745	0.000746278	0.0199818	-1	-0.0270434	0.59729	0.837137	0	6.81173	5.70045	0.337722	4.49126	0.281001	0.73822	others	0.172781	4.27794	0.55749	0.935469	others	0.181654	5.8821	0.665239	0	others	Bcas2	breast carcinoma amplified sequence 2 [Source:MGI Symbol;Acc:MGI:1915433]	protein_coding	protein_coding
ENSMUSG00000005698	Ctcf	5.62982	-0.00228137	0.968054	1	0	0.0693538	0.121381	0.371781	0	7.00091	7.68581	0.562277	4.479	0.10266	0.538443	others	-1.16551	2.15883	0.00988091	0.401054	others	-0.172255	7.51355	0.483608	0	others	Ctcf	CCCTC-binding factor [Source:MGI Symbol;Acc:MGI:109447]	protein_coding	protein_coding
ENSMUSG00000005699	Pard6a	2.10248	-0.0819299	0.703248	0.939962	0	-0.499486	0.0104818	0.0822032	0	5.5756	4.50517	0.203655	4.22004	0.547087	0.878122	others	-0.166223	3.71217	0.609151	0.944717	others	0.070822	4.576	0.792765	0	others	Pard6a	par-6 family cell polarity regulator alpha [Source:MGI Symbol;Acc:MGI:1927223]	protein_coding	protein_coding
ENSMUSG00000005718	Tfap4	4.53359	0.0382973	0.604382	0.901477	0	0.0537963	0.472851	0.756517	0	7.66611	6.18535	0.655681	4.30899	0.0908191	0.516785	others	0.258849	3.77383	0.507445	0.919966	others	-0.330738	5.85461	0.199106	0	others	Tfap4	transcription factor AP4 [Source:MGI Symbol;Acc:MGI:103239]	protein_coding	protein_coding
ENSMUSG00000005732	Ranbp1	6.73153	-0.075725	0.265439	0.666346	0	0.0627491	0.351891	0.65806	0	8.44327	7.4419	1.19246	5.02002	0.00122018	0.0597841	others	0.00938583	3.3341	0.982737	0.997659	others	0.163507	7.60541	0.777857	0	others	Ranbp1	RAN binding protein 1 [Source:MGI Symbol;Acc:MGI:96269]	protein_coding	protein_coding
ENSMUSG00000005774	Rfx5	2.23083	0.219246	0.0540451	0.316964	0	0.04933	0.656103	0.872972	0	6.97823	4.9632	-0.0842759	3.7976	0.811476	0.96328	others	0.509833	4.66691	0.0780348	0.698342	others	-0.526171	4.43703	0.19996	0	others	Rfx5	regulatory factor X, 5 (influences HLA class II expression) [Source:MGI Symbol;Acc:MGI:1858421]	protein_coding	protein_coding
ENSMUSG00000005779	Psmb4	7.06226	0.0334266	0.516632	0.855303	0	-0.0225765	0.666649	0.880107	0	8.1361	6.00029	0.56267	4.73083	0.06785	0.465407	others	0.266424	4.33368	0.373531	0.863787	others	-0.108514	5.89178	0.658622	0	others	Psmb4	proteasome (prosome, macropain) subunit, beta type 4 [Source:MGI Symbol;Acc:MGI:1098257]	protein_coding	protein_coding
ENSMUSG00000005802	Slc30a4	1.0355	0.0426605	0.797388	0.97552	0	0.281604	0.0303392	0.164561	0	3.98477	4.57733	0.429734	4.18198	0.275567	0.733808	others	-0.164274	3.36836	0.671822	0.956994	others					others	Slc30a4	solute carrier family 30 (zinc transporter), member 4 [Source:MGI Symbol;Acc:MGI:1345282]	protein_coding	protein_coding
ENSMUSG00000005804	Bloc1s6	2.80838	-0.0804918	0.364813	0.756041	0	0.0233696	0.762706	0.930907	0	6.68592	4.75491	0.438769	4.30247	0.22562	0.693018	others	-0.00846617	3.69073	0.980974	0.997659	others	-0.0750474	4.67987	0.809896	0	others	Bloc1s6	biogenesis of lysosomal organelles complex-1, subunit 6, pallidin [Source:MGI Symbol;Acc:MGI:1927580]	protein_coding	protein_coding
ENSMUSG00000005813	Metap1	4.77935	-0.0700167	0.211555	0.605419	0	-0.0578726	0.308106	0.6161	0	7.47957	5.69215	0.563648	4.54702	0.100526	0.53522	others	-0.763897	2.72976	0.0585764	0.660957	others	-0.118393	5.57376	0.599218	0	others	Metap1	methionyl aminopeptidase 1 [Source:MGI Symbol;Acc:MGI:1922874]	protein_coding	protein_coding
ENSMUSG00000005823	Gpr108	3.0595	0.19152	0.0530454	0.313	0	-0.101562	0.330042	0.638181	0	4.0196	6.6974	-0.26107	3.67306	0.457548	0.834943	others	0.053421	4.10603	0.859073	0.982944	others	0.21286	6.91026	0.633	0	others	Gpr108	G protein-coupled receptor 108 [Source:MGI Symbol;Acc:MGI:1925558]	protein_coding	protein_coding
ENSMUSG00000005836	Gata6	1.43885	-0.0371083	0.905087	1	0	-0.114478	0.660214	0.875661	0	4.75046	3.58572	0.220243	3.85343	0.576517	0.889236	others	-0.173956	3.32052	0.660092	0.955033	others					others	Gata6	GATA binding protein 6 [Source:MGI Symbol;Acc:MGI:107516]	protein_coding	protein_coding
ENSMUSG00000005846	Rsl1d1	7.11975	-0.0862384	0.184846	0.572648	0	0.112629	0.0825907	0.300376	0	8.15484	5.48393	0.533193	4.79904	0.0761907	0.487511	others	0.0548329	4.13469	0.853944	0.982944	others	-0.215841	5.26809	0.458336	0	others	Rsl1d1	ribosomal L1 domain containing 1 [Source:MGI Symbol;Acc:MGI:1913659]	protein_coding	protein_coding
ENSMUSG00000005871	Apc	4.68216	0.0700212	0.0899584	0.411958	0	0.0590112	0.150251	0.418281	0	6.74725	6.36278	0.690713	4.85854	0.02794	0.327307	others	-0.400547	3.33233	0.253895	0.846247	others	-0.435244	5.92754	0.114642	0	others	Apc	APC, WNT signaling pathway regulator [Source:MGI Symbol;Acc:MGI:88039]	protein_coding	protein_coding
ENSMUSG00000005873	Reep5	2.90315	0.15723	0.119535	0.473513	0	0.179508	0.0719403	0.277081	0	2.36399	5.30023	0.420144	4.43604	0.210966	0.679384	others	-0.623009	3.00477	0.0959277	0.722632	others	0.108926	5.40916	0.84952	0	others	Reep5	receptor accessory protein 5 [Source:MGI Symbol;Acc:MGI:1270152]	protein_coding	protein_coding
ENSMUSG00000005881	Ergic3	5.37662	-0.00207068	0.990865	1	0	-0.151926	0.0110598	0.0854511	0	6.34856	5.12682	0.602397	4.39318	0.100327	0.535097	others	0.765055	4.69046	0.0170474	0.476613	others	0.16761	5.29443	0.636992	0	others	Ergic3	ERGIC and golgi 3 [Source:MGI Symbol;Acc:MGI:1913616]	protein_coding	protein_coding
ENSMUSG00000005882	Uqcc1	3.9321	-0.0181994	0.811672	0.981689	0	0.0345915	0.644526	0.865341	0	5.89804	5.86509	0.199119	4.54363	0.486488	0.848791	others	0.321471	4.74384	0.21528	0.823616	others	0.143515	6.0086	0.779395	0	others	Uqcc1	ubiquinol-cytochrome c reductase complex assembly factor 1 [Source:MGI Symbol;Acc:MGI:1929472]	protein_coding	protein_coding
ENSMUSG00000005886	Ncoa2	3.07835	0.169356	0.00263038	0.0493004	1	0.225313	5.27e-05	0.00169169	1	6.16583	6.16995	0.668018	4.69954	0.0436366	0.392882	others	-1.9569	1.27357	0.000105376	0.0426402	others	0.0180443	6.18799	0.939367	0	others	Ncoa2	nuclear receptor coactivator 2 [Source:MGI Symbol;Acc:MGI:1276533]	protein_coding	protein_coding
ENSMUSG00000005892	Trh	5.91368	-0.0983239	0.13236	0.496709	0	-0.28506	1.32e-05	0.000568843	-1	4.52571	4.74616	0.227412	4.33644	0.47453	0.844795	others	-0.0764183	3.92055	0.803923	0.975815	others	0.038048	4.78421	1	0	others	Trh	thyrotropin releasing hormone [Source:MGI Symbol;Acc:MGI:98823]	protein_coding	protein_coding
ENSMUSG00000005893	Nr2c2	3.66412	-0.0743824	0.180239	0.567169	0	-0.153707	0.00637446	0.059008	0	4.08123	7.18213	0.726235	4.57176	0.0504328	0.417436	others	-0.274942	3.17863	0.496935	0.918331	others	-0.134461	7.04767	0.632276	0	others	Nr2c2	nuclear receptor subfamily 2, group C, member 2 [Source:MGI Symbol;Acc:MGI:1352466]	protein_coding	protein_coding
ENSMUSG00000005897	Nr2c1	2.42094	-0.0546564	0.601128	0.899401	0	0.264801	0.00268315	0.0323861	1	4.89024	5.66357	0.371506	4.30481	0.283221	0.738486	others	0.284369	4.20935	0.370262	0.863787	others	-0.480471	5.1831	0.135687	0	others	Nr2c1	nuclear receptor subfamily 2, group C, member 1 [Source:MGI Symbol;Acc:MGI:1352465]	protein_coding	protein_coding
ENSMUSG00000005899	Smpd4	5.31227	-0.0215971	0.649554	0.920619	0	0.0527186	0.277276	0.582377	0	4.87774	4.66145	0.181708	4.24573	0.587109	0.892406	others	0.115711	4.16936	0.700506	0.961153	others	-0.169302	4.49215	0.83742	0	others	Smpd4	sphingomyelin phosphodiesterase 4 [Source:MGI Symbol;Acc:MGI:1924876]	protein_coding	protein_coding
ENSMUSG00000005907	Pex1	2.90674	0.0523264	0.471627	0.831105	0	-0.0593648	0.430947	0.724588	0	6.65364	4.93397	0.762798	4.62695	0.0311878	0.343138	others	0.62019	4.46914	0.0612109	0.668465	others					others	Pex1	peroxisomal biogenesis factor 1 [Source:MGI Symbol;Acc:MGI:1918632]	protein_coding	protein_coding
ENSMUSG00000005936	Kctd20	4.68025	-0.0129311	0.835871	0.989851	0	0.113502	0.0402292	0.195504	0	6.87722	6.14438	-0.138659	4.16697	0.639707	0.909927	others	-0.376515	3.8302	0.185125	0.798242	others	-0.428989	5.71539	0.136705	0	others	Kctd20	potassium channel tetramerisation domain containing 20 [Source:MGI Symbol;Acc:MGI:1914239]	protein_coding	protein_coding
ENSMUSG00000005947	Itgae	-1.67392	0.142774	0.924995	1	0	0.132136	0.831023	0.963774	0	3.44374	4.69029	-0.199969	3.69973	0.583974	0.891051	others	-0.159215	3.75005	0.619117	0.946016	others					others	Itgae	integrin alpha E, epithelial-associated [Source:MGI Symbol;Acc:MGI:1298377]	protein_coding	protein_coding
ENSMUSG00000005949	Ctns	2.38554	-0.145485	0.215258	0.609049	0	-0.22458	0.0547037	0.234398	0	3.52547	5.09925	0.436569	4.26452	0.222482	0.690681	others	0.365927	4.19761	0.270779	0.851974	others	-0.219022	4.88023	0.544388	0	others	Ctns	cystinosis, nephropathic [Source:MGI Symbol;Acc:MGI:1932872]	protein_coding	protein_coding
ENSMUSG00000005950	P2rx5	-0.477199	-0.0879974	0.88651	1	0	-0.147813	0.724842	0.912431	0	5.28213	4.74144	0.130148	4.14616	0.694033	0.927945	others	0.115531	4.14098	0.703878	0.96118	others	0.0726112	4.81405	1	0	others	P2rx5	purinergic receptor P2X, ligand-gated ion channel, 5 [Source:MGI Symbol;Acc:MGI:2137026]	protein_coding	protein_coding
ENSMUSG00000005951	Shpk	-0.574116	0.0607898	0.918291	1	0	-0.385276	0.351933	0.658065	0	3.59687	5.16376	0.389129	4.16123	0.295684	0.74597	others	0.373065	4.17259	0.269079	0.851974	others					others	Shpk	sedoheptulokinase [Source:MGI Symbol;Acc:MGI:1921887]	protein_coding	protein_coding
ENSMUSG00000005958	Ephb3	2.77155	-0.114669	0.203329	0.595167	0	-0.433322	2.53e-06	0.000145307	-1	6.85699	5.20322	-0.045333	4.06355	0.888797	0.974055	others	-0.410678	3.5572	0.190986	0.802985	others	-0.0743419	5.12887	0.809238	0	others	Ephb3	Eph receptor B3 [Source:MGI Symbol;Acc:MGI:104770]	protein_coding	protein_coding
ENSMUSG00000005968	Tuft1	0.249153	0.231445	0.409769	0.790124	0	0.427397	0.0791219	0.293617	0	9.42017	3.93443	-0.0685955	3.26351	0.878842	0.974031	others	-0.290211	2.96564	0.516227	0.922288	others					others	Tuft1	tuftelin 1 [Source:MGI Symbol;Acc:MGI:109572]	protein_coding	protein_coding
ENSMUSG00000005973	Rcn1	3.88237	0.0140814	0.851378	0.99484	0	0.0586926	0.369719	0.674535	0	4.81938	5.63077	0.367582	4.50631	0.243697	0.707516	others	-0.151534	3.78756	0.631561	0.948535	others	-0.150479	5.4803	0.644102	0	others	Rcn1	reticulocalbin 1 [Source:MGI Symbol;Acc:MGI:104559]	protein_coding	protein_coding
ENSMUSG00000005981	Trap1	6.74218	0.0173934	0.700412	0.938893	0	-0.0535738	0.213382	0.506823	0	8.84719	6.37788	0.210214	4.48919	0.474301	0.844557	others	-0.340968	3.72477	0.258005	0.84851	others	-0.206254	6.17162	0.395306	0	others	Trap1	TNF receptor-associated protein 1 [Source:MGI Symbol;Acc:MGI:1915265]	protein_coding	protein_coding
ENSMUSG00000005982	Naa60	3.78699	-0.0321047	0.705566	0.939971	0	-0.122384	0.136818	0.396709	0	4.89538	4.4078	0.151093	4.23043	0.643708	0.910752	others	0.256471	4.40147	0.376396	0.863787	others	0.451811	4.85961	0.311966	0	others	Naa60	N(alpha)-acetyltransferase 60, NatF catalytic subunit [Source:MGI Symbol;Acc:MGI:1922013]	protein_coding	protein_coding
ENSMUSG00000005983	1700037C18Rik	-0.432096	-0.127171	0.708293	0.940904	0	-0.240854	0.501431	0.776035	0	5.32527	4.9458	0.109927	4.4412	0.708237	0.932257	others	-0.012076	4.2784	0.964614	0.995196	others	-0.198946	4.74685	0.584724	0	others	1700037C18Rik	RIKEN cDNA 1700037C18 gene [Source:MGI Symbol;Acc:MGI:1920511]	protein_coding	protein_coding
ENSMUSG00000005986	Ankrd13d	1.80813	-0.0732791	0.716242	0.944625	0	-0.373929	0.042713	0.202199	0	4.45164	4.42647	-0.343771	3.06293	0.442484	0.82925	others	0.282888	3.92967	0.437508	0.891563	others	-0.304835	4.12164	0.488574	0	others	Ankrd13d	ankyrin repeat domain 13 family, member D [Source:MGI Symbol;Acc:MGI:1915673]	protein_coding	protein_coding
ENSMUSG00000006005	Tpr	6.33226	-0.0306927	0.349779	0.743532	0	-0.0244691	0.452552	0.740754	0	7.27612	7.04297	0.841842	4.88923	0.0105871	0.207607	others	0.361555	4.22514	0.268928	0.851974	others	0.0969067	7.13987	0.943111	0	others	Tpr	translocated promoter region, nuclear basket protein [Source:MGI Symbol;Acc:MGI:1922066]	protein_coding	protein_coding
ENSMUSG00000006010	BC003331	2.94173	0.0746186	0.401198	0.783446	0	0.0891956	0.305165	0.612712	0	8.46249	7.65442	0.793858	4.70988	0.0228616	0.301704	others	0.115184	3.76153	0.751828	0.969115	others					others	BC003331	odr4 GPCR localization factor homolog [Source:MGI Symbol;Acc:MGI:2385108]	protein_coding	protein_coding
ENSMUSG00000006019	Dhx34	2.74811	-0.0432917	0.660504	0.92433	0	-0.228774	0.0103746	0.0817468	0	4.72924	4.61682	-0.246335	3.77022	0.467458	0.839542	others	0.298787	4.54202	0.281829	0.851974	others	-0.163934	4.45288	0.716124	0	others	Dhx34	DEAH (Asp-Glu-Ala-His) box polypeptide 34 [Source:MGI Symbol;Acc:MGI:1918973]	protein_coding	protein_coding
ENSMUSG00000006021	Kptn	3.05775	-0.106917	0.487799	0.837654	0	-0.0775573	0.600538	0.838501	0	6.83819	4.54172	-0.224923	3.82303	0.498746	0.855612	others	0.194881	4.41375	0.486957	0.918331	others	0.119266	4.66098	1	0	others	Kptn	kaptin [Source:MGI Symbol;Acc:MGI:1890380]	protein_coding	protein_coding
ENSMUSG00000006024	Napa	5.34583	0.0474623	0.415505	0.793834	0	-0.00303714	0.975665	1	0	4.33323	5.23935	0.602458	4.46679	0.0880432	0.511183	others	-0.0589219	3.5511	0.874089	0.985366	others	-0.376842	4.86251	0.241657	0	others	Napa	N-ethylmaleimide sensitive fusion protein attachment protein alpha [Source:MGI Symbol;Acc:MGI:104563]	protein_coding	protein_coding
ENSMUSG00000006050	Sra1	4.83751	-0.0251583	0.671529	0.929154	0	-0.0937772	0.102426	0.338623	0	7.5895	5.48713	-0.179439	3.61151	0.628301	0.907174	others	0.213375	4.16718	0.495621	0.918331	others					others	Sra1	steroid receptor RNA activator 1 [Source:MGI Symbol;Acc:MGI:1344414]	protein_coding	protein_coding
ENSMUSG00000006056	Calcoco2	2.42353	-0.368287	0.0468976	0.292238	0	-0.312926	0.0827061	0.300571	0	3.69647	4.7448	0.415163	4.68076	0.159326	0.620711	others	-0.00231765	4.10344	0.993727	0.998585	others	-0.75386	3.99094	0.0213936	-1	others	Calcoco2	calcium binding and coiled-coil domain 2 [Source:MGI Symbol;Acc:MGI:1343177]	protein_coding	protein_coding
ENSMUSG00000006057	Atp5g1	4.66479	-0.081787	0.159399	0.539359	0	-0.053864	0.350302	0.657058	0	6.52051	6.64733	1.38393	5.3172	0.000103285	0.0108541	CMTR1_enriched	0.781006	4.4641	0.0305904	0.566586	others	-0.205304	6.44202	0.408921	0	others	Atp5g1	ATP synthase, H+ transporting, mitochondrial F0 complex, subunit C1 (subunit 9) [Source:MGI Symbol;Acc:MGI:107653]	protein_coding	protein_coding
ENSMUSG00000006058	Snf8	4.43094	0.104146	0.246415	0.645742	0	0.138535	0.122416	0.373222	0	5.08125	5.72839	0.327997	4.89634	0.210415	0.67865	others	0.0482229	4.51224	0.850457	0.982631	others	-0.49316	5.23523	0.0887429	0	others	Snf8	SNF8, ESCRT-II complex subunit, homolog (S. cerevisiae) [Source:MGI Symbol;Acc:MGI:1343161]	protein_coding	processed_transcript
ENSMUSG00000006095	Tbcb	5.16666	-0.0867583	0.177639	0.563988	0	-0.037693	0.546528	0.805713	0	5.60287	6.13565	0.276039	3.92943	0.480175	0.846311	others	0.648101	4.51087	0.0488638	0.631392	others					others	Tbcb	tubulin folding cofactor B [Source:MGI Symbol;Acc:MGI:1913661]	protein_coding	protein_coding
ENSMUSG00000006127	Inpp5k	3.25378	-0.109127	0.207908	0.601269	0	-0.143082	0.102001	0.338044	0	6.85293	5.94515	0.0718596	4.45412	0.803343	0.95976	others	-0.344414	3.87372	0.22264	0.82719	others	-0.164797	5.78035	0.731265	0	others	Inpp5k	inositol polyphosphate 5-phosphatase K [Source:MGI Symbol;Acc:MGI:1194899]	protein_coding	protein_coding
ENSMUSG00000006134	Crkl	4.56264	-0.040783	0.478833	0.833892	0	0.0318329	0.572354	0.821567	0	6.09482	6.03109	-0.0173373	4.07655	0.957527	0.992477	others	-0.00200706	4.10351	0.994562	0.998585	others	-0.169532	5.86155	0.553327	0	others	Crkl	v-crk avian sarcoma virus CT10 oncogene homolog-like [Source:MGI Symbol;Acc:MGI:104686]	protein_coding	protein_coding
ENSMUSG00000006143	Upk3bl	0.00955878	0.210956	0.843383	0.991925	0	0.729141	0.101628	0.337365	0	2.95651	2.97578	0.196435	4.62709	0.480788	0.846494	others	-0.1373	4.16382	0.613045	0.944717	others					others	Upk3bl	uroplakin 3B-like [Source:MGI Symbol;Acc:MGI:1916915]	protein_coding	protein_coding
ENSMUSG00000006169	Clint1	4.05882	0.0139389	0.795221	0.974768	0	0.0913069	0.084688	0.304392	0	3.93574	5.35241	0.287559	4.187	0.408328	0.817568	others	0.250877	4.16047	0.432244	0.891563	others	-0.0374233	5.31499	0.938708	0	others	Clint1	clathrin interactor 1 [Source:MGI Symbol;Acc:MGI:2144243]	protein_coding	processed_transcript
ENSMUSG00000006179	Prss16	-0.479553	0.0203324	1	1	0	-0.19535	0.699519	0.899475	0	3.06102	3.11451	0.243621	4.27528	0.463179	0.837497	others	-0.242498	3.60562	0.463448	0.916088	others					others	Prss16	protease, serine 16 (thymus) [Source:MGI Symbol;Acc:MGI:1859181]	protein_coding	protein_coding
ENSMUSG00000006191	Cdkal1	4.34121	-0.0819874	0.210011	0.603383	0	-0.00714948	0.92932	1	0	7.67399	4.48514	0.705642	5.02465	0.0154485	0.252697	others	0.256458	4.40125	0.376424	0.863787	others	0.0754298	4.56057	1	0	others	Cdkal1	CDK5 regulatory subunit associated protein 1-like 1 [Source:MGI Symbol;Acc:MGI:1921765]	protein_coding	protein_coding
ENSMUSG00000006200	Rhox6	2.10363	-0.0575232	0.848088	0.993885	0	-0.348993	0.205249	0.496701	0	1.38164	2.17637	-1.33511	1.47492	0.0345498	0.357268	others	-0.236513	2.81573	0.629131	0.947623	others					others	Rhox6	reproductive homeobox 6 [Source:MGI Symbol;Acc:MGI:1202888]	protein_coding	protein_coding
ENSMUSG00000006205	Htra1	3.74268	-0.242438	0.0111547	0.125216	0	-0.192866	0.0418054	0.199572	0	2.58072	5.2572	0.7895	4.50323	0.0391973	0.37461	others	0.212939	3.70745	0.589287	0.943077	others	-0.247955	5.00924	0.312212	0	others	Htra1	HtrA serine peptidase 1 [Source:MGI Symbol;Acc:MGI:1929076]	protein_coding	protein_coding
ENSMUSG00000006215	Zbtb17	2.89105	-0.0228217	0.830738	0.987883	0	-0.104363	0.28971	0.595889	0	4.02954	4.62607	0.75377	4.68707	0.0292435	0.333829	others	0.306893	4.07454	0.370398	0.863787	others	-0.504795	4.12128	0.221555	0	others	Zbtb17	zinc finger and BTB domain containing 17 [Source:MGI Symbol;Acc:MGI:107410]	protein_coding	processed_transcript
ENSMUSG00000006218	Fam131c	0.349057	-0.625232	0.0673491	0.354848	0	-0.457474	0.189534	0.476003	0	0.83711	4.2846	0.55974	3.83862	0.214558	0.68302	others	0.176963	3.33399	0.703421	0.96116	others	-1.26139	3.02321	0.0135867	-1	others	Fam131c	family with sequence similarity 131, member C [Source:MGI Symbol;Acc:MGI:2685539]	protein_coding	protein_coding
ENSMUSG00000006219	Fblim1	4.97516	0.132533	0.0122617	0.132301	0	0.00409199	0.938022	1	0	3.80725	3.83762	0.0133104	4.01318	0.969007	0.994614	others	0.366216	4.53682	0.201836	0.813656	others					others	Fblim1	filamin binding LIM protein 1 [Source:MGI Symbol;Acc:MGI:1921452]	protein_coding	protein_coding
ENSMUSG00000006235	Epor	-0.180015	-0.492191	0.238149	0.637094	0	-0.463482	0.231319	0.530541	0	2.83194	4.32502	0.0134928	3.92992	0.969273	0.994614	others	0.434441	4.55405	0.138982	0.768326	others					others	Epor	erythropoietin receptor [Source:MGI Symbol;Acc:MGI:95408]	protein_coding	protein_coding
ENSMUSG00000006241	Ccdc159	1.15706	-0.188081	0.416386	0.793977	0	-0.200131	0.407303	0.70421	0	5.43183	4.34582	0.0225989	4.13224	0.944356	0.991896	others	-0.00304028	4.10278	0.991786	0.998585	others					others	Ccdc159	coiled-coil domain containing 159 [Source:MGI Symbol;Acc:MGI:1914369]	protein_coding	protein_coding
ENSMUSG00000006262	Mob1b	2.71673	-0.0397369	0.58537	0.892636	0	0.062247	0.367628	0.672413	0	7.83758	5.80382	1.34056	5.33998	0.000108359	0.011037	CMTR1_enriched	0.0159462	3.42822	0.9692	0.996148	others	0.071521	5.87534	0.939156	0	others	Mob1b	MOB kinase activator 1B [Source:MGI Symbol;Acc:MGI:1915723]	protein_coding	protein_coding
ENSMUSG00000006273	Atp6v1b2	5.68384	0.029841	0.625927	0.91211	0	0.210613	0.000421423	0.00816465	1	7.13173	5.05018	0.452672	4.80958	0.117268	0.566948	others	0.192123	4.45896	0.484449	0.918331	others	-0.082107	4.96808	1	0	others	Atp6v1b2	ATPase, H+ transporting, lysosomal V1 subunit B2 [Source:MGI Symbol;Acc:MGI:109618]	protein_coding	protein_coding
ENSMUSG00000006276	Eps15l1	5.15788	-0.00554486	0.927979	1	0	-0.128617	0.0285742	0.157882	0	6.45353	5.56655	0.68111	4.54511	0.0556866	0.433104	others	-0.873029	2.42853	0.0514375	0.637675	others	-0.284083	5.28247	0.562413	0	others	Eps15l1	epidermal growth factor receptor pathway substrate 15-like 1 [Source:MGI Symbol;Acc:MGI:104582]	protein_coding	protein_coding
ENSMUSG00000006281	Tep1	2.45751	-0.0125372	0.845578	0.992966	0	-0.296658	2.33e-05	0.000896913	-1	6.54182	4.53397	-0.115975	3.78319	0.744022	0.943523	others	0.747923	5.06156	0.00604732	0.350302	others					others	Tep1	telomerase associated protein 1 [Source:MGI Symbol;Acc:MGI:109573]	protein_coding	protein_coding
ENSMUSG00000006288	Ttc5	4.69014	-0.0680422	0.238575	0.637575	0	-0.0525833	0.35526	0.6611	0	6.06744	5.09141	0.323958	4.87041	0.230288	0.697184	others	0.261687	4.8059	0.292875	0.858641	others	-0.167499	4.92391	0.596718	0	others	Ttc5	tetratricopeptide repeat domain 5 [Source:MGI Symbol;Acc:MGI:2683584]	protein_coding	protein_coding
ENSMUSG00000006289	Osgep	3.48594	-0.047148	0.544993	0.873025	0	-0.16584	0.027832	0.155221	0	9.30093	6.88949	0.655266	4.86547	0.031575	0.34489	others	-0.0183226	3.92069	0.953672	0.995196	others	-0.581324	6.30816	0.082811	0	others	Osgep	O-sialoglycoprotein endopeptidase [Source:MGI Symbol;Acc:MGI:1913496]	protein_coding	protein_coding
ENSMUSG00000006299	Aamp	5.98926	-0.0426714	0.447495	0.814831	0	-0.0744078	0.183912	0.467847	0	4.90835	7.80665	1.24619	4.79273	0.00258771	0.0953114	others	0.757381	4.12682	0.0749416	0.693047	others	0.367878	8.17453	0.258956	0	others	Aamp	angio-associated migratory protein [Source:MGI Symbol;Acc:MGI:107809]	protein_coding	protein_coding
ENSMUSG00000006301	Tmbim1	0.666983	0.24051	0.0357729	0.253614	0	0.124801	0.294716	0.60085	0	4.76791	4.06828	0.315645	4.8181	0.252133	0.713061	others	0.326015	4.86096	0.191854	0.803511	others	0.0638675	4.13214	0.89845	0	others	Tmbim1	transmembrane BAX inhibitor motif containing 1 [Source:MGI Symbol;Acc:MGI:1916910]	protein_coding	protein_coding
ENSMUSG00000006304	Arpc2	6.14067	0.0430541	0.427215	0.800823	0	0.028289	0.604875	0.841327	0	4.42993	4.90216	0.973905	4.94097	0.00469857	0.131722	others	0.81955	4.77447	0.00976506	0.400337	others	-0.220314	4.68185	0.634745	0	others	Arpc2	actin related protein 2/3 complex, subunit 2 [Source:MGI Symbol;Acc:MGI:1923959]	protein_coding	protein_coding
ENSMUSG00000006307	Kmt2b	5.18997	-0.0208308	0.699842	0.9386	0	-0.0456857	0.399837	0.69824	0	4.04626	7.22863	0.685143	4.51248	0.0618395	0.452045	others	0.0254852	3.59751	0.946409	0.994624	others	0.0906227	7.31925	0.887179	0	others	Kmt2b	lysine (K)-specific methyltransferase 2B [Source:MGI Symbol;Acc:MGI:109565]	protein_coding	protein_coding
ENSMUSG00000006310	Zbtb32	2.22309	-0.697771	1.51e-05	0.00101999	-1	-0.188302	0.203039	0.49374	0	4.34216	3.55873	0.0634171	3.90944	0.864237	0.971957	others	0.921347	5.21182	0.000870966	0.163254	others	0.618241	4.17697	0.0831365	0	others	Zbtb32	zinc finger and BTB domain containing 32 [Source:MGI Symbol;Acc:MGI:1891838]	protein_coding	protein_coding
ENSMUSG00000006311	Etv2	0.432732	-0.396445	0.538757	0.870451	0	0.194283	0.771877	0.935801	0	3.25016	3.42887	0.360235	4.22454	0.314714	0.75911	others	0.256145	4.10399	0.436713	0.891563	others					others	Etv2	ets variant 2 [Source:MGI Symbol;Acc:MGI:99253]	protein_coding	protein_coding
ENSMUSG00000006313	Upk1a	1.10898	0.0107896	1	1	0	0.194919	0.438592	0.728991	0	3.86321	3.93043	0.00348962	3.59394	0.993112	0.998268	others	0.57639	4.44001	0.0791842	0.69869	others					others	Upk1a	uroplakin 1A [Source:MGI Symbol;Acc:MGI:98911]	protein_coding	protein_coding
ENSMUSG00000006315	Tmem147	5.11526	-0.0523192	0.541555	0.871156	0	0.0352644	0.667591	0.880672	0	6.71716	6.99941	0.322793	4.20474	0.354548	0.78655	others	0.151493	3.9844	0.647986	0.952201	others	-0.435357	6.56406	0.18402	0	others	Tmem147	transmembrane protein 147 [Source:MGI Symbol;Acc:MGI:1915011]	protein_coding	protein_coding
ENSMUSG00000006333	Rps9	8.64808	-0.0969794	0.0163343	0.159094	0	-0.165104	4.44e-05	0.00149115	-1	11.429	7.23532	1.62966	6.1876	1.94e-08	7.92e-06	CMTR1_enriched	0.411447	4.36552	0.189684	0.801399	others	-0.346098	6.88922	0.213874	0	ribo	Rps9	ribosomal protein S9 [Source:MGI Symbol;Acc:MGI:1924096]	protein_coding	protein_coding
ENSMUSG00000006335	Tfpt	3.92439	-0.0835366	0.468036	0.829417	0	-0.273621	0.0141211	0.100664	0	6.58741	6.39294	0.12089	4.2153	0.709975	0.932681	others	0.451862	4.71922	0.100977	0.727165	others	-0.486247	5.90669	0.0532428	0	others	Tfpt	TCF3 (E2A) fusion partner [Source:MGI Symbol;Acc:MGI:1916964]	protein_coding	protein_coding
ENSMUSG00000006342	Susd2	2.16043	-0.387635	0.00155922	0.0342229	-1	-0.173348	0.155013	0.426315	0	4.95768	5.17463	0.138956	4.07236	0.689211	0.926523	others	0.272156	4.28335	0.37337	0.863787	others	-0.219318	4.95532	0.394885	0	others	Susd2	sushi domain containing 2 [Source:MGI Symbol;Acc:MGI:1918983]	protein_coding	protein_coding
ENSMUSG00000006345	Ggt1	0.311711	-0.408579	0.108652	0.45209	0	-0.53099	0.0438465	0.204664	0	3.36705	3.61685	-0.498004	3.75527	0.120603	0.571763	others	-0.380749	3.88642	0.169459	0.786588	others	-0.0449062	3.57194	0.778238	0	others	Ggt1	gamma-glutamyltransferase 1 [Source:MGI Symbol;Acc:MGI:95706]	protein_coding	protein_coding
ENSMUSG00000006356	Crip2	5.27938	0.11005	0.219209	0.613632	0	0.245082	0.00523946	0.0515023	0	6.71398	6.06192	-0.466132	3.08084	0.269568	0.728639	others	-0.134952	3.51217	0.711551	0.962365	others	0.0832821	6.14521	0.794306	0	others	Crip2	cysteine rich protein 2 [Source:MGI Symbol;Acc:MGI:1915587]	protein_coding	protein_coding
ENSMUSG00000006360	Crip1	4.55044	-0.239147	0.0416255	0.275178	0	-0.212852	0.0683851	0.268155	0	5.75812	5.21957	0.0745017	4.22818	0.814476	0.96328	others	-0.0300569	4.0893	0.918358	0.992401	others	-0.297752	4.92181	0.316033	0	others	Crip1	cysteine-rich protein 1 (intestinal) [Source:MGI Symbol;Acc:MGI:88501]	protein_coding	processed_transcript
ENSMUSG00000006362	Cbfa2t3	-2.30626	-0.482215	0.180115	0.566993	0	-0.758699	0.0416307	0.199438	0	1.94682	3.90239	-0.390475	3.24222	0.338292	0.775082	others	-0.123411	3.593	0.725608	0.963855	others					others	Cbfa2t3	CBFA2/RUNX1 translocation partner 3 [Source:MGI Symbol;Acc:MGI:1338013]	protein_coding	protein_coding
ENSMUSG00000006369	Fbln1	3.68699	0.100747	0.211256	0.605383	0	0.0750408	0.358828	0.66455	0	4.19558	4.30662	0.13919	4.07249	0.686162	0.926019	others	-0.0251194	3.85356	0.938282	0.994624	others	-0.187984	4.11864	0.641161	0	others	Fbln1	fibulin 1 [Source:MGI Symbol;Acc:MGI:95487]	protein_coding	protein_coding
ENSMUSG00000006373	Pgrmc1	5.31333	-0.0548779	0.409826	0.790124	0	0.176478	0.00562344	0.0539727	0	8.85182	5.95311	1.25408	4.9684	0.00129184	0.0616972	others	0.525424	3.93823	0.203551	0.813656	others	-0.499693	5.45342	0.0866069	0	others	Pgrmc1	progesterone receptor membrane component 1 [Source:MGI Symbol;Acc:MGI:1858305]	protein_coding	protein_coding
ENSMUSG00000006378	Gcat	1.36925	-0.0831931	0.64585	0.919705	0	-0.0247941	0.979164	1	0	4.20601	5.22341	-0.00194403	3.87992	0.995595	0.998666	others	0.0467964	3.95663	0.883544	0.987691	others	-0.188177	5.03523	0.461513	0	others	Gcat	glycine C-acetyltransferase (2-amino-3-ketobutyrate-coenzyme A ligase) [Source:MGI Symbol;Acc:MGI:1349389]	protein_coding	protein_coding
ENSMUSG00000006386	Tek	2.37079	0.267647	0.00285514	0.0519186	0	0.51149	2.09e-09	3.59e-07	1	3.43945	3.50307	-0.0181239	4.41311	0.9481	0.992477	others	-0.172839	4.19648	0.513902	0.921039	others	-0.0325338	3.47054	1	0	others	Tek	TEK receptor tyrosine kinase [Source:MGI Symbol;Acc:MGI:98664]	protein_coding	protein_coding
ENSMUSG00000006390	Elovl1	2.9112	0.0872004	0.502721	0.846067	0	0.24545	0.0487535	0.219266	0	5.96891	5.64746	0.376058	4.06984	0.326182	0.767031	others	0.153855	3.7813	0.675649	0.957231	others	-0.117431	5.53003	0.719307	0	others	Elovl1	elongation of very long chain fatty acids (FEN1/Elo2, SUR4/Elo3, yeast)-like 1 [Source:MGI Symbol;Acc:MGI:1858959]	protein_coding	protein_coding
ENSMUSG00000006392	Med8	4.70121	-0.0301535	0.667764	0.926857	0	-0.0237997	0.733179	0.916872	0	4.77298	5.63998	0.0490422	4.21751	0.877723	0.974031	others	-0.651602	3.25737	0.0452797	0.621895	others	0.0329555	5.67294	1	0	others	Med8	mediator complex subunit 8 [Source:MGI Symbol;Acc:MGI:1915269]	protein_coding	protein_coding
ENSMUSG00000006395	Hyi	1.12035	0.677204	0.0625723	0.341659	0	0.970475	0.00337558	0.0377147	1	5.71644	4.65126	0.526354	4.52607	0.112634	0.557443	others	0.0428522	3.85948	0.898109	0.989302	others	-0.238172	4.41309	0.435485	0	others	Hyi	hydroxypyruvate isomerase (putative) [Source:MGI Symbol;Acc:MGI:1915430]	polymorphic_pseudogene	polymorphic_pseudogene
ENSMUSG00000006398	Cdc20	7.23812	-0.03076	0.561825	0.881493	0	-0.0429595	0.414006	0.710818	0	10.2932	5.68343	0.243671	4.41192	0.432269	0.825177	others	-0.315503	3.63831	0.316763	0.858641	others	-0.0266041	5.65682	0.871745	0	others	Cdc20	cell division cycle 20 [Source:MGI Symbol;Acc:MGI:1859866]	protein_coding	protein_coding
ENSMUSG00000006403	Adamts4	-0.347458	0.186094	0.428809	0.801902	0	0.290951	0.214035	0.507665	0	3.0308	3.09854	0.264958	4.38905	0.401238	0.813044	others	0.0222005	4.06099	0.941494	0.994624	others					others	Adamts4	a disintegrin-like and metallopeptidase (reprolysin type) with thrombospondin type 1 motif, 4 [Source:MGI Symbol;Acc:MGI:1339949]	protein_coding	protein_coding
ENSMUSG00000006411	Nectin4	-0.706948	-0.0264939	1	1	0	0.021895	0.992762	1	0	2.59906	3.45546	0.0942215	4.01113	0.788395	0.954629	others	0.38646	4.45274	0.19731	0.809078	others					others	Nectin4	nectin cell adhesion molecule 4 [Source:MGI Symbol;Acc:MGI:1918990]	protein_coding	protein_coding
ENSMUSG00000006412	Pfdn2	4.947	-0.118144	0.089149	0.410007	0	-0.060938	0.370966	0.675056	0	8.42391	6.04465	-0.121376	3.91123	0.717476	0.934906	others	-0.568657	3.2949	0.0863914	0.710294	others	0.107825	6.15248	1	0	others	Pfdn2	prefoldin 2 [Source:MGI Symbol;Acc:MGI:1276111]	protein_coding	protein_coding
ENSMUSG00000006418	Rnf114	4.2891	-0.0607476	0.381056	0.769301	0	-0.0140429	0.843377	0.969237	0	4.27757	6.09743	0.225526	4.03553	0.541282	0.875638	others	-0.222542	3.42373	0.542811	0.934259	others					others	Rnf114	ring finger protein 114 [Source:MGI Symbol;Acc:MGI:1933159]	protein_coding	protein_coding
ENSMUSG00000006423	C330007P06Rik	3.67256	0.0191789	0.812944	0.982024	0	-0.112638	0.142975	0.407359	0	6.13741	4.15364	0.287213	3.51166	0.53519	0.873188	others	-0.0786938	3.02724	0.868739	0.984584	others					others	C330007P06Rik	RIKEN cDNA C330007P06 gene [Source:MGI Symbol;Acc:MGI:1924894]	protein_coding	protein_coding
ENSMUSG00000006435	Neurl1a	2.26817	0.148403	0.115615	0.466125	0	0.039553	0.728598	0.913268	0	6.36409	5.33597	0.561799	4.51188	0.0985579	0.530985	others	-0.372695	3.21815	0.324236	0.858641	others	-0.830727	4.50525	0.0184814	-1	others	Neurl1a	neuralized E3 ubiquitin protein ligase 1A [Source:MGI Symbol;Acc:MGI:1334263]	protein_coding	protein_coding
ENSMUSG00000006442	Srm	6.88622	-0.125478	0.00940098	0.112734	0	-0.122954	0.010473	0.0821785	0	4.36441	5.16815	-0.547087	2.46893	0.294523	0.744743	others	-1.26402	1.55171	0.0270615	0.540019	others	0.334825	5.50298	0.464185	0	others	Srm	spermidine synthase [Source:MGI Symbol;Acc:MGI:102690]	protein_coding	protein_coding
ENSMUSG00000006445	Epha2	6.12757	-0.046143	0.459554	0.8225	0	-0.186442	0.00277435	0.0331748	-1	7.17421	6.19557	1.2794	4.9534	0.00141951	0.065922	others	0.746898	4.22051	0.0635225	0.67229	others	-0.266436	5.92913	0.299211	0	others	Epha2	Eph receptor A2 [Source:MGI Symbol;Acc:MGI:95278]	protein_coding	protein_coding
ENSMUSG00000006456	Rbm14	5.43421	-0.0146357	0.784374	0.971218	0	-0.0364777	0.493721	0.770783	0	9.92565	7.02132	1.37087	5.55334	2.14e-05	0.00323662	CMTR1_enriched	0.425179	4.17627	0.218923	0.825886	others					others	Rbm14	RNA binding motif protein 14 [Source:MGI Symbol;Acc:MGI:1929092]	protein_coding	protein_coding
ENSMUSG00000006457	Actn3	2.56397	-0.0498029	0.683526	0.933663	0	0.218116	0.0540055	0.232705	0	3.64422	5.1221	-0.430393	3.55353	0.215271	0.683668	others	-0.0919596	4.00142	0.756621	0.969115	others	-0.603022	4.51908	0.161092	0	others	Actn3	actinin alpha 3 [Source:MGI Symbol;Acc:MGI:99678]	protein_coding	protein_coding
ENSMUSG00000006463	Zdhhc24	1.68248	0.330437	0.0262733	0.211519	0	0.232986	0.119254	0.367974	0	5.74822	4.99327	-0.329903	3.38409	0.398547	0.811667	others	0.00493442	3.83705	0.988123	0.998113	others	0.336287	5.32956	0.507716	0	others	Zdhhc24	zinc finger, DHHC domain containing 24 [Source:MGI Symbol;Acc:MGI:1917855]	protein_coding	protein_coding
ENSMUSG00000006464	Bbs1	1.01149	0.151559	0.271407	0.673111	0	-0.0434878	0.739817	0.919219	0	4.97518	5.22044	0.0036155	4.42346	0.989899	0.998031	others	0.241475	4.77663	0.333387	0.861356	others	0.143499	5.36394	0.934432	0	others	Bbs1	Bardet-Biedl syndrome 1 (human) [Source:MGI Symbol;Acc:MGI:1277215]	protein_coding	protein_coding
ENSMUSG00000006471	Ndor1	2.72819	-0.00540323	0.96484	1	0	-0.00026207	1	1	0	4.87895	4.9574	-0.484115	3.53244	0.163243	0.625997	others	0.217041	4.49562	0.4275	0.891563	others					others	Ndor1	NADPH dependent diflavin oxidoreductase 1 [Source:MGI Symbol;Acc:MGI:1926047]	protein_coding	protein_coding
ENSMUSG00000006476	Nsmf	1.2446	0.336209	0.0423545	0.276753	0	0.167288	0.351819	0.657999	0	4.0987	4.98642	-0.00679075	4.38772	0.980913	0.99764	others	-0.421821	3.80937	0.134179	0.763808	others					others	Nsmf	NMDA receptor synaptonuclear signaling and neuronal migration factor [Source:MGI Symbol;Acc:MGI:1861755]	protein_coding	protein_coding
ENSMUSG00000006494	Pdk1	5.18208	-0.00751399	0.887256	1	0	-0.112431	0.0256182	0.147104	0	7.54692	5.8475	1.65862	6.05332	1.02e-07	3.45e-05	CMTR1_enriched	0.313334	4.0478	0.36817	0.863787	others	-0.0282905	5.81921	0.893084	0	others	Pdk1	pyruvate dehydrogenase kinase, isoenzyme 1 [Source:MGI Symbol;Acc:MGI:1926119]	protein_coding	protein_coding
ENSMUSG00000006498	Ptbp1	7.83455	-0.00230941	0.959282	1	0	-0.0331808	0.45905	0.745683	0	10.1298	7.60687	0.864137	4.81418	0.0117766	0.219012	others	-0.015632	3.57564	0.96674	0.995821	others	-0.498534	7.10833	0.249238	0	others	Ptbp1	polypyrimidine tract binding protein 1 [Source:MGI Symbol;Acc:MGI:97791]	protein_coding	protein_coding
ENSMUSG00000006517	Mvd	4.35055	0.0151412	0.861798	0.997824	0	-0.00495732	0.95434	1	0	3.95792	5.09892	0.600533	4.56796	0.0769932	0.489067	others	0.388194	4.29806	0.224896	0.82719	others	-0.484987	4.61393	0.285035	0	others	Mvd	mevalonate (diphospho) decarboxylase [Source:MGI Symbol;Acc:MGI:2179327]	protein_coding	protein_coding
ENSMUSG00000006519	Cyba	2.78466	0.217923	0.312293	0.710685	0	0.306184	0.154773	0.426035	0	6.75228	5.58978	-0.348618	3.63479	0.320238	0.763992	others	-0.23315	3.77741	0.447526	0.897975	others	-0.396348	5.19343	0.220572	0	others	Cyba	cytochrome b-245, alpha polypeptide [Source:MGI Symbol;Acc:MGI:1316658]	protein_coding	protein_coding
ENSMUSG00000006526	Tmem110	2.47739	-0.0929058	0.317629	0.715803	0	-0.164855	0.0605836	0.248915	0	5.84607	5.35118	0.531678	4.74244	0.0801326	0.496019	others	0.0196388	4.03067	0.948777	0.994876	others	0.0659508	5.41713	0.783992	0	others	Tmem110	STIM activating enhancer [Source:MGI Symbol;Acc:MGI:1921500]	protein_coding	protein_coding
ENSMUSG00000006527	Sfmbt1	2.53896	0.0409269	0.588209	0.893606	0	0.159414	0.0256744	0.147274	0	5.79075	4.23879	0.468619	4.12267	0.239104	0.704501	others	0.440743	4.12277	0.21835	0.824747	others	0.136503	4.37529	0.829028	0	others	Sfmbt1	Scm-like with four mbt domains 1 [Source:MGI Symbol;Acc:MGI:1859609]	protein_coding	protein_coding
ENSMUSG00000006538	Ihh	-1.21188	-0.239274	0.591667	0.894833	0	-0.956826	0.0621421	0.252828	0	3.96036	4.72608	0.470614	4.16451	0.221782	0.690087	others	-1.3923	1.71278	0.00611272	0.350302	others					others	Ihh	Indian hedgehog [Source:MGI Symbol;Acc:MGI:96533]	protein_coding	protein_coding
ENSMUSG00000006567	Atp7b	0.509348	0.235293	0.160211	0.540234	0	0.289092	0.084816	0.304525	0	5.5325	4.95173	0.186384	4.01426	0.606118	0.898124	others	-0.124587	3.59186	0.723122	0.963042	others	0.148618	5.10035	1	0	others	Atp7b	ATPase, Cu++ transporting, beta polypeptide [Source:MGI Symbol;Acc:MGI:103297]	protein_coding	protein_coding
ENSMUSG00000006575	Rundc3a	1.76262	0.0572342	0.734376	0.951762	0	0.0537763	0.782972	0.94247	0	2.40064	4.99064	0.421005	4.73959	0.143129	0.601777	others	0.141485	4.361	0.613752	0.944717	others	0.0447017	5.03534	0.909333	0	others	Rundc3a	RUN domain containing 3A [Source:MGI Symbol;Acc:MGI:1858752]	protein_coding	protein_coding
ENSMUSG00000006576	Slc4a3	1.1924	0.192144	0.0622299	0.340959	0	0.247634	0.0167897	0.112523	0	3.72738	4.97121	1.18032	4.85433	0.00274761	0.0988637	others	-0.142948	2.9888	0.761683	0.969834	others	-0.459803	4.5114	0.148062	0	others	Slc4a3	solute carrier family 4 (anion exchanger), member 3 [Source:MGI Symbol;Acc:MGI:109350]	protein_coding	protein_coding
ENSMUSG00000006585	Cdt1	6.39273	-0.0471376	0.367659	0.757793	0	-0.203096	0.000102032	0.00283665	-1	9.12819	6.57419	0.919723	5.0731	0.00425233	0.124995	others	0.221659	4.08531	0.497445	0.918331	others	-0.0784831	6.49571	0.728192	0	others	Cdt1	chromatin licensing and DNA replication factor 1 [Source:MGI Symbol;Acc:MGI:1914427]	protein_coding	protein_coding
ENSMUSG00000006586	Runx1t1	0.286821	0.306791	0.0509829	0.306356	0	0.173309	0.282076	0.587576	0	3.54124	4.55503	0.349713	3.87437	0.39748	0.81132	others	-0.485294	2.74623	0.285734	0.854299	others					others	Runx1t1	RUNX1 translocation partner 1 [Source:MGI Symbol;Acc:MGI:104793]	protein_coding	protein_coding
ENSMUSG00000006587	Snai3	0.597382	0.214493	0.492279	0.840416	0	0.236342	0.466021	0.751155	0	6.65037	5.74526	-0.151608	3.89606	0.650889	0.913741	others	-0.423725	3.51552	0.183043	0.79617	others	-0.551768	5.19349	0.10094	0	others	Snai3	snail family zinc finger 3 [Source:MGI Symbol;Acc:MGI:1353563]	protein_coding	protein_coding
ENSMUSG00000006589	Aprt	7.06203	0.0491423	0.32132	0.721003	0	0.0230953	0.634748	0.859614	0	6.44558	5.84038	-0.204509	3.87471	0.536253	0.873444	others	-0.438732	3.54356	0.16022	0.778084	others	-0.446105	5.39427	0.128065	0	others	Aprt	adenine phosphoribosyl transferase [Source:MGI Symbol;Acc:MGI:88061]	protein_coding	protein_coding
ENSMUSG00000006599	Gtf2h1	5.61677	-0.125604	0.0204075	0.181845	0	0.0724448	0.174898	0.455357	0	6.8857	6.62378	0.800515	4.68248	0.0227617	0.301542	others	0.707468	4.6021	0.0292831	0.556018	others	-0.28602	6.33776	0.544871	0	others	Gtf2h1	general transcription factor II H, polypeptide 1 [Source:MGI Symbol;Acc:MGI:1277216]	protein_coding	protein_coding
ENSMUSG00000006638	Abhd1	2.00202	0.0402521	0.856782	0.996467	0	0.0981988	0.681576	0.888481	0	7.09085	5.81056	0.616671	5.02404	0.0289626	0.332699	others	0.513629	4.91543	0.0500295	0.636475	others	-0.356066	5.4545	0.218559	0	others	Abhd1	abhydrolase domain containing 1 [Source:MGI Symbol;Acc:MGI:1931013]	polymorphic_pseudogene	polymorphic_pseudogene
ENSMUSG00000006641	Slc5a6	2.86597	-0.135012	0.101318	0.436669	0	-0.0259602	0.711049	0.905648	0	7.28511	6.39105	1.01452	5.43366	0.000386144	0.0272731	CMTR1_enriched	0.396341	4.55417	0.169825	0.786588	others	-0.226497	6.16455	0.491971	0	others	Slc5a6	solute carrier family 5 (sodium-dependent vitamin transporter), member 6 [Source:MGI Symbol;Acc:MGI:2660847]	protein_coding	protein_coding
ENSMUSG00000006642	Tcf23	-1.47163	-0.0180532	1	1	0	0.103364	0.922041	1	0	3.46256	3.65308	0.0552663	4.321	0.851805	0.96872	others	-0.323169	3.79488	0.273189	0.851974	others					others	Tcf23	transcription factor 23 [Source:MGI Symbol;Acc:MGI:1934960]	protein_coding	protein_coding
ENSMUSG00000006649	Nphs1	4.83886	-0.457901	3.94e-07	5.35e-05	-1	-0.342984	0.000136847	0.00357798	-1	3.56035	4.52988	0.183542	4.13426	0.589763	0.892685	others	0.147156	4.10106	0.638361	0.949939	others	0.616624	5.1465	0.149575	0	others	Nphs1	nephrosis 1, nephrin [Source:MGI Symbol;Acc:MGI:1859637]	protein_coding	protein_coding
ENSMUSG00000006651	Aplp1	4.59301	-0.218317	0.000383771	0.0126017	-1	-0.13782	0.0217531	0.133594	0	6.22642	4.94599	-0.290463	3.65989	0.409894	0.817568	others	-0.538074	3.30996	0.107051	0.732761	others	0.0132351	4.95923	0.854844	0	others	Aplp1	amyloid beta (A4) precursor-like protein 1 [Source:MGI Symbol;Acc:MGI:88046]	protein_coding	protein_coding
ENSMUSG00000006673	Qrich1	6.04467	-0.00618156	0.885397	1	0	0.116006	0.0116713	0.0888061	0	7.87562	7.2226	0.595115	4.77748	0.0576463	0.439497	others	-0.0536407	3.87031	0.865891	0.984243	others	-0.284711	6.93789	0.271964	0	others	Qrich1	glutamine-rich 1 [Source:MGI Symbol;Acc:MGI:1916482]	protein_coding	protein_coding
ENSMUSG00000006675	P4htm	1.79177	0.17275	0.373699	0.762007	0	-0.277899	0.159229	0.433225	0	3.75732	6.03551	0.671159	4.67136	0.0439292	0.393945	others	0.187539	4.0042	0.574931	0.939257	others	-0.24623	5.78928	0.473109	0	others	P4htm	prolyl 4-hydroxylase, transmembrane (endoplasmic reticulum) [Source:MGI Symbol;Acc:MGI:1921693]	protein_coding	protein_coding
ENSMUSG00000006676	Usp19	5.61568	0.0594041	0.143939	0.516906	0	0.0356141	0.384594	0.686214	0	5.91387	5.83704	0.0318954	3.89598	0.928292	0.982731	others	-0.0278396	3.82048	0.93266	0.99374	others	-0.339395	5.49765	0.239339	0	others	Usp19	ubiquitin specific peptidase 19 [Source:MGI Symbol;Acc:MGI:1918722]	protein_coding	protein_coding
ENSMUSG00000006678	Pola1	5.16902	-0.00756416	0.882787	1	0	-0.088704	0.10217	0.33829	0	7.14936	5.02614	-0.0633594	3.50567	0.879396	0.974031	others	-0.328483	3.14579	0.412732	0.891563	others	-0.21361	4.81253	0.305002	0	others	Pola1	polymerase (DNA directed), alpha 1 [Source:MGI Symbol;Acc:MGI:99660]	protein_coding	protein_coding
ENSMUSG00000006699	Cdc42	6.24341	-0.0373413	0.604796	0.901477	0	0.188899	0.00908876	0.0747951	0	6.51438	5.79613	0.800011	4.68237	0.0267708	0.322093	others	0.198443	3.8459	0.585794	0.942436	others	-0.1629	5.63323	0.46349	0	others	Cdc42	cell division cycle 42 [Source:MGI Symbol;Acc:MGI:106211]	protein_coding	protein_coding
ENSMUSG00000006705	Pknox1	3.22795	0.0279355	0.737861	0.95228	0	-0.0576285	0.457326	0.744186	0	5.09073	5.25928	1.2498	4.47433	0.00814963	0.179249	others	-0.543618	2.02841	0.377635	0.863787	others					others	Pknox1	Pbx/knotted 1 homeobox [Source:MGI Symbol;Acc:MGI:1201409]	protein_coding	protein_coding
ENSMUSG00000006715	Gmnn	5.64009	-0.183479	0.00260552	0.0489996	-1	-0.194328	0.00135333	0.0194948	-1	7.70824	6.25817	0.727529	4.85148	0.02126	0.294466	others	-0.480123	3.16618	0.192526	0.80398	others	-0.106571	6.1516	0.812532	0	others	Gmnn	geminin [Source:MGI Symbol;Acc:MGI:1927344]	protein_coding	protein_coding
ENSMUSG00000006717	Acot13	3.32086	-0.0605807	0.678593	0.931349	0	-0.484028	0.0019771	0.0258667	-1	8.528	5.94132	0.940059	5.42983	0.000599251	0.0367779	CMTR1_enriched	-0.169588	3.84095	0.580119	0.94007	others	-0.0902703	5.85105	1	0	others	Acot13	acyl-CoA thioesterase 13 [Source:MGI Symbol;Acc:MGI:1914084]	protein_coding	protein_coding
ENSMUSG00000006720	Zfp184	2.16996	0.113276	0.314943	0.713944	0	0.120844	0.268171	0.572262	0	6.23723	5.21576	0.764327	4.62887	0.0320406	0.346982	others	0.350875	4.06767	0.317808	0.858641	others	0.49351	5.70927	0.360342	0	others	Zfp184	zinc finger protein 184 (Kruppel-like) [Source:MGI Symbol;Acc:MGI:1922244]	protein_coding	protein_coding
ENSMUSG00000006724	Cyp27b1	-0.920641	-0.51892	0.239276	0.63872	0	-0.373297	0.405246	0.702693	0	6.39043	5.49859	0.192729	4.17629	0.569829	0.886793	others	0.84031	5.17719	0.00193307	0.224237	others					others	Cyp27b1	cytochrome P450, family 27, subfamily b, polypeptide 1 [Source:MGI Symbol;Acc:MGI:1098274]	protein_coding	protein_coding
ENSMUSG00000006728	Cdk4	7.58923	-0.000514505	0.990413	1	0	0.0362998	0.416787	0.71285	0	7.26482	5.72678	0.234685	4.08149	0.516342	0.863204	others	0.93183	5.16445	0.00102728	0.173978	others	-0.08158	5.6452	0.785204	0	others	Cdk4	cyclin-dependent kinase 4 [Source:MGI Symbol;Acc:MGI:88357]	protein_coding	protein_coding
ENSMUSG00000006731	B4galnt1	1.33919	-0.0533041	0.82817	0.987427	0	-0.0423667	0.851252	0.972653	0	5.13057	5.60102	0.451483	4.41869	0.179921	0.646492	others	-0.251955	3.44652	0.478661	0.918331	others	-0.394015	5.207	0.146349	0	others	B4galnt1	beta-1,4-N-acetyl-galactosaminyl transferase 1 [Source:MGI Symbol;Acc:MGI:1342057]	protein_coding	protein_coding
ENSMUSG00000006732	Mettl1	3.93479	-0.0204735	0.831185	0.988029	0	-0.0262558	0.789215	0.945837	0	3.72191	4.57737	0.276465	4.29297	0.408976	0.817568	others	0.0471272	3.98563	0.881152	0.987153	others	0.117065	4.69444	0.894509	0	others	Mettl1	methyltransferase like 1 [Source:MGI Symbol;Acc:MGI:1339986]	protein_coding	protein_coding
ENSMUSG00000006736	Tspan31	4.6695	-0.0158537	0.829519	0.987883	0	0.0798934	0.265908	0.570427	0	9.64294	5.16223	0.198524	4.32309	0.532462	0.871648	others	-0.212422	3.75586	0.496452	0.918331	others	0.0995445	5.26177	0.881978	0	others	Tspan31	tetraspanin 31 [Source:MGI Symbol;Acc:MGI:1914375]	protein_coding	protein_coding
ENSMUSG00000006740	Kif5b	5.69365	-0.152866	0.00117754	0.0276266	-1	0.141619	0.00241334	0.0301324	1	4.9222	4.49399	-0.122772	3.90905	0.714087	0.933891	others	0.534252	4.87005	0.0465791	0.626246	others	0.0710205	4.56501	0.829838	0	others	Kif5b	kinesin family member 5B [Source:MGI Symbol;Acc:MGI:1098268]	protein_coding	protein_coding
ENSMUSG00000006763	Saal1	2.95177	-0.0840671	0.217612	0.611519	0	-0.181059	0.00849305	0.0714141	0	4.41483	4.5748	-0.0917097	4.18735	0.757166	0.946136	others	0.114793	4.48343	0.663626	0.955163	others	-0.349905	4.22489	0.432098	0	others	Saal1	serum amyloid A-like 1 [Source:MGI Symbol;Acc:MGI:1926185]	protein_coding	protein_coding
ENSMUSG00000006764	Tph2	-1.28967	0.398808	0.562462	0.881493	0	0.34201	0.562462	0.816355	0	3.16088	3.62328	-0.54128	3.7379	0.0831011	0.501792	others	0.178153	4.72237	0.473806	0.918331	others					others	Tph2	tryptophan hydroxylase 2 [Source:MGI Symbol;Acc:MGI:2651811]	protein_coding	protein_coding
ENSMUSG00000006782	Cnp	1.70216	0.0807915	0.622396	0.91119	0	0.0342625	0.874875	0.983607	0	5.24034	5.87813	0.312041	4.65588	0.283002	0.738486	others	0.165168	4.46779	0.541914	0.934259	others	-0.44388	5.43425	0.0972405	0	others	Cnp	2',3'-cyclic nucleotide 3' phosphodiesterase [Source:MGI Symbol;Acc:MGI:88437]	protein_coding	processed_transcript
ENSMUSG00000006784	Ttc25	-0.224153	-0.715723	0.014065	0.144558	0	-0.523114	0.067511	0.266041	0	8.19562	5.85807	0.536024	4.90552	0.0574176	0.439017	others	-0.0272886	4.11715	0.925068	0.99288	others	-0.56644	5.29163	0.0541248	0	others	Ttc25	tetratricopeptide repeat domain 25 [Source:MGI Symbol;Acc:MGI:1921657]	protein_coding	protein_coding
ENSMUSG00000006800	Sulf2	5.24342	0.0730457	0.185247	0.572648	0	-0.101781	0.0644901	0.258224	0	7.10501	6.93962	0.295636	4.40482	0.350175	0.784671	others	-0.0133834	3.98284	0.965308	0.99541	others	-0.475089	6.46453	0.0985201	0	others	Sulf2	sulfatase 2 [Source:MGI Symbol;Acc:MGI:1919293]	protein_coding	protein_coding
ENSMUSG00000006818	Sod2	3.86192	-0.0354914	0.579329	0.890672	0	0.0052862	0.945889	1	0	3.7657	5.12909	-0.363575	3.88856	0.238589	0.70442	others	0.115036	4.54848	0.656131	0.954478	others	-0.117872	5.01122	0.795586	0	others	Sod2	superoxide dismutase 2, mitochondrial [Source:MGI Symbol;Acc:MGI:98352]	protein_coding	protein_coding
ENSMUSG00000006850	Tmco6	2.85896	0.208772	0.0598906	0.334118	0	-0.0897073	0.468945	0.753792	0	6.23062	5.68248	0.192183	4.51089	0.505867	0.85763	others	0.280866	4.66061	0.28596	0.854299	others	-0.190161	5.49232	0.323599	0	others	Tmco6	transmembrane and coiled-coil domains 6 [Source:MGI Symbol;Acc:MGI:1919233]	protein_coding	protein_coding
ENSMUSG00000006906	Stambp	1.48999	0.0841917	0.666451	0.926154	0	0.0397362	0.823468	0.959353	0	2.5486	4.63691	-0.425909	2.87991	0.351709	0.78544	others	0.594013	4.31096	0.0922639	0.719661	others	-0.521452	4.11546	0.284455	0	others	Stambp	STAM binding protein [Source:MGI Symbol;Acc:MGI:1917777]	protein_coding	protein_coding
ENSMUSG00000006920	Ezh1	3.19205	-0.0835837	0.240356	0.640217	0	-0.168987	0.0185377	0.120042	0	3.18608	4.53882	0.256658	4.48129	0.393101	0.809583	others	-0.876407	2.93916	0.0110201	0.413128	others	0.15023	4.68905	0.759979	0	others	Ezh1	enhancer of zeste 1 polycomb repressive complex 2 subunit [Source:MGI Symbol;Acc:MGI:1097695]	protein_coding	protein_coding
ENSMUSG00000006930	Hap1	3.65447	-0.171793	0.0705255	0.364673	0	-0.305316	0.00120589	0.0179282	-1	7.80449	5.47783	0.949096	5.21496	0.00196818	0.0804535	others	-0.573383	3.07273	0.12093	0.7477	others	0.0288601	5.50669	0.932121	0	others	Hap1	huntingtin-associated protein 1 [Source:MGI Symbol;Acc:MGI:1261831]	protein_coding	protein_coding
ENSMUSG00000006931	P3h4	3.04943	-0.400797	2.97e-05	0.00176815	-1	-0.0817424	0.392852	0.692944	0	5.12088	5.33926	1.0445	5.12286	0.00184383	0.0773226	others	-0.544435	2.88808	0.187153	0.799363	others	-0.130361	5.2089	0.646531	0	others	P3h4	prolyl 3-hydroxylase family member 4 (non-enzymatic) [Source:MGI Symbol;Acc:MGI:1913430]	protein_coding	protein_coding
ENSMUSG00000006932	Ctnnb1	7.66995	0.0434017	0.307066	0.705922	0	0.0770474	0.0684626	0.268308	0	4.63028	3.12769	0.140018	4.18793	0.669615	0.919758	others	-0.0464998	3.93624	0.880602	0.986951	others					others	Ctnnb1	catenin (cadherin associated protein), beta 1 [Source:MGI Symbol;Acc:MGI:88276]	protein_coding	protein_coding
ENSMUSG00000006941	Eif1b	4.43139	0.0519583	0.607604	0.90302	0	0.198412	0.0417358	0.199572	0	6.65314	5.53058	0.295323	4.4045	0.350284	0.784822	others	-0.388321	3.46057	0.242226	0.833999	others	-0.222392	5.30819	0.40625	0	others	Eif1b	eukaryotic translation initiation factor 1B [Source:MGI Symbol;Acc:MGI:1916219]	protein_coding	protein_coding
ENSMUSG00000006958	Chrd	1.71074	0.358379	0.0106905	0.121809	0	0.295139	0.0331491	0.173778	0	2.75587	4.8982	0.180046	3.68191	0.664999	0.917927	others	-1.07135	2.03454	0.0307387	0.568243	others	0.0900449	4.98825	0.816486	0	others	Chrd	chordin [Source:MGI Symbol;Acc:MGI:1313268]	protein_coding	protein_coding
ENSMUSG00000006998	Psmd2	7.05156	-0.0492784	0.246681	0.645742	0	0.0242197	0.570532	0.821285	0	6.30166	5.92627	0.500793	4.69738	0.101965	0.537215	others	0.534589	4.79043	0.0538581	0.645323	others	-0.0510955	5.87517	0.859583	0	others	Psmd2	proteasome (prosome, macropain) 26S subunit, non-ATPase, 2 [Source:MGI Symbol;Acc:MGI:1096584]	protein_coding	protein_coding
ENSMUSG00000007021	Syngr3	0.67805	0.0869948	0.81554	0.982587	0	0.111738	0.732798	0.916667	0	4.81461	4.27655	-0.110059	4.07205	0.727042	0.938002	others	-0.230247	3.90108	0.431443	0.891563	others	-0.283579	3.99297	0.755098	0	others	Syngr3	synaptogyrin 3 [Source:MGI Symbol;Acc:MGI:1341881]	protein_coding	protein_coding
ENSMUSG00000007029	Vars	6.52559	0.0181585	0.667496	0.926717	0	-0.081421	0.0497508	0.221877	0	8.06692	7.19761	1.55033	5.14104	0.000230404	0.0192482	CMTR1_enriched	0.501698	3.63377	0.287718	0.855258	others	-0.431335	6.76627	0.133667	0	others	Vars	valyl-tRNA synthetase [Source:MGI Symbol;Acc:MGI:90675]	protein_coding	protein_coding
ENSMUSG00000007030	Vwa7	-0.555943	-0.082974	0.73989	0.953132	0	-0.405486	0.0979795	0.330515	0	6.9053	5.73899	-0.804612	3.07706	0.0326522	0.349167	others	-0.0602777	4.04602	0.838055	0.98046	others					others	Vwa7	von Willebrand factor A domain containing 7 [Source:MGI Symbol;Acc:MGI:1306798]	protein_coding	protein_coding
ENSMUSG00000007034	Slc44a4	0.468034	-0.0804802	0.818401	0.983789	0	-0.377956	0.207858	0.500256	0	5.82651	5.24412	-0.284833	3.84	0.385612	0.803985	others	0.189512	4.50279	0.482142	0.918331	others	-0.689131	4.55499	0.0596458	0	others	Slc44a4	solute carrier family 44, member 4 [Source:MGI Symbol;Acc:MGI:1917379]	protein_coding	protein_coding
ENSMUSG00000007035	Msh5	0.565029	0.0605832	0.781697	0.970489	0	-0.254792	0.234231	0.533334	0	4.38846	4.42685	0.561325	4.40753	0.115973	0.56439	others	0.115834	3.79849	0.745738	0.967737	others	0.485564	4.91242	0.239039	0	others	Msh5	mutS homolog 5 [Source:MGI Symbol;Acc:MGI:1329021]	protein_coding	protein_coding
ENSMUSG00000007036	Abhd16a	3.65646	-0.0552085	0.588314	0.893606	0	-0.0917816	0.339655	0.647518	0	4.35403	4.41383	0.243166	4.12517	0.498402	0.855514	others	-0.44672	3.18126	0.229268	0.830393	others	0.388115	4.80194	0.345	0	others	Abhd16a	abhydrolase domain containing 16A [Source:MGI Symbol;Acc:MGI:99476]	protein_coding	protein_coding
ENSMUSG00000007038	Neu1	2.47418	0.0105548	0.965993	1	0	-0.165796	0.146379	0.411265	0	5.16139	4.68481	0.28263	4.33069	0.390001	0.807237	others	-0.126389	3.76838	0.695034	0.960937	others	-0.192625	4.49219	0.669814	0	others	Neu1	neuraminidase 1 [Source:MGI Symbol;Acc:MGI:97305]	protein_coding	protein_coding
ENSMUSG00000007039	Ddah2	3.79955	0.0368872	0.758229	0.960219	0	-0.178392	0.0755029	0.28514	0	7.30207	6.23773	0.150541	4.11799	0.664041	0.917523	others	0.0810439	4.0347	0.795781	0.973707	others	0.0375164	6.27525	1	0	others	Ddah2	dimethylarginine dimethylaminohydrolase 2 [Source:MGI Symbol;Acc:MGI:1859016]	protein_coding	protein_coding
ENSMUSG00000007041	Clic1	4.61722	0.0524809	0.448514	0.815849	0	0.05436	0.43127	0.725044	0	3.85975	4.73215	-0.280732	3.28809	0.504214	0.857335	others	-0.0540862	3.59276	0.882082	0.987153	others	0.229455	4.96161	0.556578	0	others	Clic1	chloride intracellular channel 1 [Source:MGI Symbol;Acc:MGI:2148924]	protein_coding	protein_coding
ENSMUSG00000007050	Lsm2	6.30402	-0.00481006	0.940531	1	0	-0.112827	0.0663568	0.262984	0	8.17856	6.2146	0.563241	4.89505	0.0521789	0.42407	others	0.222569	4.42938	0.429648	0.891563	others	-0.0980263	6.11657	0.703876	0	others	Lsm2	LSM2 homolog, U6 small nuclear RNA and mRNA degradation associated [Source:MGI Symbol;Acc:MGI:90676]	protein_coding	protein_coding
ENSMUSG00000007080	Pole	5.36959	-0.0034674	0.943883	1	0	-0.0693116	0.142147	0.406326	0	7.53162	6.19463	1.21378	5.30729	0.000285915	0.0221396	CMTR1_enriched	-0.281932	3.17103	0.486203	0.918331	others	-0.282551	5.91208	0.283026	0	others	Pole	polymerase (DNA directed), epsilon [Source:MGI Symbol;Acc:MGI:1196391]	protein_coding	protein_coding
ENSMUSG00000007097	Atp1a2	-2.20146	-0.089357	0.930098	1	0	-0.691107	0.16559	0.442377	0	2.92114	3.79944	0.196784	4.06057	0.57832	0.8896	others	0.375316	4.34368	0.228352	0.830393	others					others	Atp1a2	ATPase, Na+/K+ transporting, alpha 2 polypeptide [Source:MGI Symbol;Acc:MGI:88106]	protein_coding	protein_coding
ENSMUSG00000007107	Atp1a4	1.33966	0.226666	0.331305	0.728772	0	0.197672	0.396471	0.696014	0	3.64037	2.4082	-0.00416583	4.11957	0.989693	0.998031	others	0.0294932	4.17346	0.918991	0.992401	others					others	Atp1a4	ATPase, Na+/K+ transporting, alpha 4 polypeptide [Source:MGI Symbol;Acc:MGI:1351335]	protein_coding	protein_coding
ENSMUSG00000007122	Casq1	1.20912	-0.087186	0.735774	0.95228	0	-0.092753	0.7085	0.904201	0	2.82268	3.92479	0.355345	4.18391	0.32649	0.767118	others	0.295468	4.12815	0.373486	0.863787	others	-0.102498	3.82229	0.762245	0	others	Casq1	calsequestrin 1 [Source:MGI Symbol;Acc:MGI:1309468]	protein_coding	protein_coding
ENSMUSG00000007207	Stx1a	2.42499	0.234416	0.0480923	0.296249	0	0.0984128	0.437622	0.728512	0	4.50681	4.81205	0.150817	4.22933	0.645774	0.911775	others	0.256251	4.40019	0.376819	0.863787	others	-0.0629	4.74915	1	0	others	Stx1a	syntaxin 1A (brain) [Source:MGI Symbol;Acc:MGI:109355]	protein_coding	protein_coding
ENSMUSG00000007216	Zfp775	0.94476	0.315883	0.0333241	0.243233	0	0.235441	0.117187	0.364362	0	5.50402	6.22049	0.340012	4.09317	0.359922	0.789863	others	0.40761	4.22418	0.223757	0.82719	others	-0.46218	5.75831	0.152727	0	others	Zfp775	zinc finger protein 775 [Source:MGI Symbol;Acc:MGI:2683557]	protein_coding	protein_coding
ENSMUSG00000007279	Scube2	-1.15232	-0.491916	0.266328	0.667059	0	-0.464042	0.305591	0.612937	0	4.10146	4.48477	0.37218	4.0656	0.356198	0.787406	others	-0.282792	3.17068	0.48485	0.918331	others	-1.29944	3.18533	0.00573644	-1	others	Scube2	signal peptide, CUB domain, EGF-like 2 [Source:MGI Symbol;Acc:MGI:1928765]	protein_coding	protein_coding
ENSMUSG00000007338	Mrpl49	5.03746	-0.0527583	0.456334	0.820347	0	-0.0215017	0.77761	0.940018	0	7.80122	6.80867	0.393819	4.48799	0.215951	0.683974	others	0.453551	4.61197	0.11652	0.74662	others	-0.232311	6.57636	0.457163	0	others	Mrpl49	mitochondrial ribosomal protein L49 [Source:MGI Symbol;Acc:MGI:108180]	protein_coding	protein_coding
ENSMUSG00000007379	Dennd2c	3.44745	-0.0854439	0.238579	0.637575	0	0.000145325	0.999668	1	0	5.59609	5.29495	0.0614005	3.99534	0.858782	0.969023	others	0.354503	4.43496	0.234421	0.833363	others	0.29252	5.58747	0.341255	0	others	Dennd2c	DENN/MADD domain containing 2C [Source:MGI Symbol;Acc:MGI:3036254]	protein_coding	protein_coding
ENSMUSG00000007411	Mark3	4.85337	0.0323438	0.467036	0.829004	0	0.0749814	0.087192	0.308546	0	4.03387	5.939	0.665962	4.72932	0.0392045	0.37461	others	-0.162457	3.57078	0.641564	0.951389	others	-0.568442	5.37056	0.0818201	0	others	Mark3	MAP/microtubule affinity regulating kinase 3 [Source:MGI Symbol;Acc:MGI:1341865]	protein_coding	processed_transcript
ENSMUSG00000007415	Gatad1	4.64964	-0.089853	0.154131	0.532749	0	0.21683	0.000298128	0.00640342	1	3.73204	2.7328	-0.169331	4.28567	0.54965	0.879487	others	0.115039	4.68776	0.640256	0.950813	others					others	Gatad1	GATA zinc finger domain containing 1 [Source:MGI Symbol;Acc:MGI:1914460]	protein_coding	protein_coding
ENSMUSG00000007458	M6pr	5.82447	-0.0477924	0.356584	0.749235	0	0.0740184	0.14593	0.410887	0	6.03683	7.28735	0.596113	4.65964	0.0716275	0.475171	others	0.860228	5.11612	0.00213825	0.236299	others	0.219251	7.5066	0.554556	0	others	M6pr	mannose-6-phosphate receptor, cation dependent [Source:MGI Symbol;Acc:MGI:96904]	protein_coding	protein_coding
ENSMUSG00000007476	Lrrc8a	1.33061	0.000484495	1	1	0	0.213426	0.0847106	0.304407	0	6.18891	6.04543	0.824649	5.11652	0.00596703	0.15183	others	-0.0889037	3.82055	0.781067	0.972121	others	-0.190211	5.85522	0.724674	0	others	Lrrc8a	leucine rich repeat containing 8A VRAC subunit A [Source:MGI Symbol;Acc:MGI:2652847]	protein_coding	protein_coding
ENSMUSG00000007564	Ppp2r1a	6.56137	-0.0226101	0.615821	0.907065	0	-0.0254499	0.57282	0.82189	0	9.53099	5.27585	0.942845	5.00573	0.00445488	0.12768	others	-0.346053	3.18836	0.374043	0.863787	others	0.180789	5.45664	0.745117	0	others	Ppp2r1a	protein phosphatase 2, regulatory subunit A, alpha [Source:MGI Symbol;Acc:MGI:1926334]	protein_coding	protein_coding
ENSMUSG00000007570	Fance	3.71557	-0.0563288	0.603659	0.901282	0	-0.0789431	0.445343	0.735013	0	4.98395	4.71886	0.289988	4.36805	0.390474	0.807662	others	-0.59102	3.15911	0.0919839	0.718852	others	0.232552	4.95141	0.623377	0	others	Fance	Fanconi anemia, complementation group E [Source:MGI Symbol;Acc:MGI:1920025]	protein_coding	protein_coding
ENSMUSG00000007589	Tinf2	3.28764	-0.0197475	0.790029	0.972619	0	0.0109856	0.924333	1	0	7.13683	6.03998	0.987746	4.51199	0.0176116	0.268163	others	0.0509904	3.20814	0.912681	0.991051	others	-0.416167	5.62381	0.149147	0	others	Tinf2	Terf1 (TRF1)-interacting nuclear factor 2 [Source:MGI Symbol;Acc:MGI:107246]	protein_coding	protein_coding
ENSMUSG00000007594	Hapln4	-0.0196392	-0.194501	0.443772	0.812314	0	-0.569229	0.0173341	0.114957	0	3.71806	4.22083	0.346869	4.36268	0.29908	0.747896	others	0.179166	4.1472	0.564698	0.935591	others	0.101397	4.32223	0.80691	0	others	Hapln4	hyaluronan and proteoglycan link protein 4 [Source:MGI Symbol;Acc:MGI:2679531]	protein_coding	protein_coding
ENSMUSG00000007603	Dus3l	5.85203	-0.108234	0.12932	0.491546	0	-0.123865	0.0796975	0.294644	0	7.53062	7.07687	0.925222	4.78888	0.00960579	0.196588	others	0.112666	3.64632	0.770682	0.971229	others	-0.4547	6.62217	0.123444	0	others	Dus3l	dihydrouridine synthase 3-like (S. cerevisiae) [Source:MGI Symbol;Acc:MGI:2147092]	protein_coding	protein_coding
ENSMUSG00000007610	Gtpbp3	4.33314	0.0643828	0.286698	0.687918	0	0.0742641	0.213224	0.506666	0	2.99531	4.56501	-0.297794	3.95412	0.346234	0.780353	others	-0.00574358	4.35157	0.982722	0.997659	others	-0.614353	3.95066	0.120604	0	others	Gtpbp3	GTP binding protein 3 [Source:MGI Symbol;Acc:MGI:1917609]	protein_coding	protein_coding
ENSMUSG00000007613	Tgfbr1	3.17359	0.0967361	0.108791	0.452556	0	0.133317	0.0264502	0.150462	0	3.44313	5.31049	1.35685	4.9029	0.0015374	0.0691828	others	-1.17431	1.47125	0.0559989	0.650768	others	-0.0956931	5.2148	0.917787	0	others	Tgfbr1	transforming growth factor, beta receptor I [Source:MGI Symbol;Acc:MGI:98728]	protein_coding	protein_coding
ENSMUSG00000007617	Homer1	3.03084	-0.0187807	0.782068	0.970512	0	0.0312713	0.620241	0.850468	0	2.84324	3.70568	0.127105	4.50959	0.652892	0.914227	others	-0.141828	4.13691	0.605004	0.94441	others	-0.0534596	3.65222	0.839498	0	others	Homer1	homer scaffolding protein 1 [Source:MGI Symbol;Acc:MGI:1347345]	protein_coding	protein_coding
ENSMUSG00000007646	Rad51c	1.60737	0.129124	0.29982	0.700657	0	-0.167049	0.200323	0.490932	0	8.24451	6.03886	0.816628	4.81666	0.0140324	0.240778	others	0.298445	4.09835	0.376216	0.863787	others	-0.0939694	5.94489	0.693126	0	others	Rad51c	RAD51 paralog C [Source:MGI Symbol;Acc:MGI:2150020]	protein_coding	protein_coding
ENSMUSG00000007656	Arpp19	4.47401	0.000469609	0.988894	1	0	-0.0397187	0.493598	0.770783	0	5.36234	5.58124	0.479414	4.8236	0.0948462	0.524541	others	-0.0887713	4.02965	0.762283	0.969834	others	-0.248802	5.33244	0.435301	0	others	Arpp19	cAMP-regulated phosphoprotein 19 [Source:MGI Symbol;Acc:MGI:1891691]	protein_coding	protein_coding
ENSMUSG00000007659	Bcl2l1	4.51671	0.00597013	0.953159	1	0	-0.036816	0.577792	0.824197	0	5.56848	6.03591	-0.694912	3.50156	0.0375532	0.367369	others	-0.232931	4.08996	0.387695	0.876187	others	-0.25242	5.78349	0.426849	0	others	Bcl2l1	BCL2-like 1 [Source:MGI Symbol;Acc:MGI:88139]	protein_coding	protein_coding
ENSMUSG00000007670	Khsrp	6.78496	-0.0472806	0.362542	0.754154	0	-0.0514913	0.321807	0.630107	0	5.23824	6.96954	0.658731	3.39248	0.248402	0.710642	others	-0.753116	1.5709	0.290723	0.85699	others	-0.194717	6.77483	0.45533	0	others	Khsrp	KH-type splicing regulatory protein [Source:MGI Symbol;Acc:MGI:1336214]	protein_coding	protein_coding
ENSMUSG00000007721	Ccdc124	5.52816	0.0767832	0.269201	0.670058	0	-0.00636247	0.920833	1	0	5.41934	4.48189	0.60044	4.53435	0.0798802	0.495497	others	0.151532	3.919	0.658044	0.954957	others	-0.0965989	4.38529	0.782128	0	others	Ccdc124	coiled-coil domain containing 124 [Source:MGI Symbol;Acc:MGI:1916403]	protein_coding	protein_coding
ENSMUSG00000007739	Cct4	7.31466	-0.0598712	0.211975	0.605608	0	-0.117596	0.0143528	0.101732	0	8.00148	6.459	0.458376	4.52192	0.158195	0.619231	others	0.0829861	4.00917	0.793681	0.973707	others	-0.258042	6.20096	0.376514	0	others	Cct4	chaperonin containing Tcp1, subunit 4 (delta) [Source:MGI Symbol;Acc:MGI:104689]	protein_coding	protein_coding
ENSMUSG00000007777	0610009B22Rik	3.52236	0.0718157	0.71219	0.942262	0	-0.0334477	0.877144	0.9845	0	9.72935	6.38147	0.534007	4.82669	0.0693363	0.468908	others	0.327545	4.56044	0.24055	0.833363	others	-1.00527	5.37621	0.000564115	-1	others	0610009B22Rik	RIKEN cDNA 0610009B22 gene [Source:MGI Symbol;Acc:MGI:1913300]	protein_coding	protein_coding
ENSMUSG00000007783	Cpt1c	4.46094	0.246293	0.000799197	0.0210275	1	0.0381323	0.61806	0.848758	0	9.56933	7.26471	0.531923	4.74218	0.0796983	0.495	others	0.203515	4.29635	0.492072	0.918331	others	0.0911524	7.35586	0.852239	0	others	Cpt1c	carnitine palmitoyltransferase 1c [Source:MGI Symbol;Acc:MGI:2446526]	protein_coding	protein_coding
ENSMUSG00000007812	Zfp655	4.37234	0.0362846	0.534765	0.868163	0	0.0048805	0.922019	1	0	9.86575	5.92094	0.79853	4.89269	0.0154599	0.252789	others	-0.0811015	3.65316	0.815956	0.977759	others	0.333489	6.25443	0.356729	0	others	Zfp655	zinc finger protein 655 [Source:MGI Symbol;Acc:MGI:1919861]	protein_coding	protein_coding
ENSMUSG00000007815	Rhoa	6.53074	-0.075504	0.131961	0.495664	0	0.0737982	0.136173	0.395656	0	7.58302	6.76573	1.17259	5.12287	0.0012943	0.0617593	others	0.0151096	3.46893	0.970066	0.996148	others	0.226917	6.99265	0.472946	0	others	Rhoa	ras homolog family member A [Source:MGI Symbol;Acc:MGI:1096342]	protein_coding	protein_coding
ENSMUSG00000007817	Zmiz1	3.56241	0.187732	0.00826639	0.105163	0	0.0328928	0.655105	0.87239	0	3.89427	4.99913	0.10788	4.05846	0.754431	0.945091	others	-1.23684	2.27668	0.00267474	0.254095	others	-0.531994	4.46714	0.187891	0	others	Zmiz1	zinc finger, MIZ-type containing 1 [Source:MGI Symbol;Acc:MGI:3040693]	protein_coding	protein_coding
ENSMUSG00000007827	Ankrd26	3.11815	0.0741505	0.26705	0.667965	0	0.126978	0.0497307	0.221877	0	5.41984	4.46358	0.910458	5.09303	0.00374961	0.116605	others	0.956623	5.23608	0.000598581	0.132762	others	0.352651	4.81623	0.47041	0	others	Ankrd26	ankyrin repeat domain 26 [Source:MGI Symbol;Acc:MGI:1917887]	protein_coding	protein_coding
ENSMUSG00000007833	Aldh16a1	4.26851	0.0664699	0.265456	0.666346	0	-0.161842	0.00776154	0.0673623	0	8.10714	7.32308	-0.0907473	3.70047	0.806208	0.961795	others	-0.110628	3.67395	0.745164	0.967737	others	-0.286615	7.03646	0.363573	0	others	Aldh16a1	aldehyde dehydrogenase 16 family, member A1 [Source:MGI Symbol;Acc:MGI:1916998]	protein_coding	protein_coding
ENSMUSG00000007836	Hnrnpa0	6.49368	-0.03663	0.552711	0.876102	0	0.00445756	0.945107	1	0	7.07418	7.82474	1.00122	5.29302	0.00106133	0.0549909	others	-2.62091	0.608785	1.38e-06	0.00128302	others	-0.34713	7.47761	0.227375	0	others	Hnrnpa0	heterogeneous nuclear ribonucleoprotein A0 [Source:MGI Symbol;Acc:MGI:1924384]	protein_coding	protein_coding
ENSMUSG00000007837	Prrg2	1.18678	-0.111323	0.650732	0.920713	0	-0.269259	0.255411	0.558171	0	6.63879	6.11864	0.595662	4.69004	0.0650073	0.459793	others	0.181647	4.12197	0.564341	0.935502	others	-0.396542	5.72209	0.160775	0	others	Prrg2	proline-rich Gla (G-carboxyglutamic acid) polypeptide 2 [Source:MGI Symbol;Acc:MGI:1929596]	protein_coding	protein_coding
ENSMUSG00000007850	Hnrnph1	6.88894	-0.0466708	0.273367	0.675093	0	-0.0587246	0.168556	0.445966	0	6.23143	5.39082	-0.0322223	4.03076	0.922483	0.981713	others	0.351914	4.59511	0.205195	0.813656	others	-0.336017	5.0548	0.232739	0	others	Hnrnph1	heterogeneous nuclear ribonucleoprotein H1 [Source:MGI Symbol;Acc:MGI:1891925]	protein_coding	processed_transcript
ENSMUSG00000007867	Ift43	3.39911	0.143346	0.387287	0.773896	0	-0.172955	0.313171	0.621166	0	3.28609	4.28114	-0.0471473	4.06227	0.884827	0.974031	others	0.114668	4.29786	0.687314	0.959606	others	-0.518208	3.76293	0.149088	0	others	Ift43	intraflagellar transport 43 [Source:MGI Symbol;Acc:MGI:1923661]	protein_coding	processed_transcript
ENSMUSG00000007872	Id3	2.12215	-0.195116	0.252355	0.653062	0	-0.659651	0.00024445	0.00557821	-1	5.92141	4.42453	-0.237024	3.53456	0.54063	0.875244	others	0.602188	4.74756	0.0388925	0.599561	others	0.319758	4.74429	0.385273	0	others	Id3	inhibitor of DNA binding 3 [Source:MGI Symbol;Acc:MGI:96398]	protein_coding	protein_coding
ENSMUSG00000007880	Arid1a	6.57995	-0.0323465	0.453644	0.818106	0	0.0115258	0.790684	0.94629	0	8.89983	5.63021	0.296947	4.70364	0.285939	0.738486	others	-0.478043	3.62743	0.108721	0.735289	others	0.16474	5.79495	0.74025	0	others	Arid1a	AT rich interactive domain 1A (SWI-like) [Source:MGI Symbol;Acc:MGI:1935147]	protein_coding	protein_coding
ENSMUSG00000007888	Crlf1	0.994478	-0.507497	0.0256261	0.208604	0	-0.297744	0.208903	0.50147	0	2.5486	4.73402	0.893713	4.37224	0.0394837	0.375751	others	-0.310776	2.7139	0.531323	0.931183	others	-0.254238	4.47978	0.498657	0	others	Crlf1	cytokine receptor-like factor 1 [Source:MGI Symbol;Acc:MGI:1340030]	protein_coding	protein_coding
ENSMUSG00000007891	Ctsd	5.14592	0.00661973	0.918334	1	0	-0.00537474	0.932487	1	0	6.49878	5.13114	1.23167	4.98471	0.00139814	0.0653596	others	0.674629	4.20942	0.0832837	0.703946	others	-0.348082	4.78306	0.443885	0	others	Ctsd	cathepsin D [Source:MGI Symbol;Acc:MGI:88562]	protein_coding	protein_coding
ENSMUSG00000007892	Rplp1	9.90045	-0.0906414	0.0856651	0.403552	0	-0.203446	0.000112684	0.00307137	-1	9.75205	7.03169	1.25913	5.62885	2.29e-05	0.00338682	CMTR1_enriched	0.281681	4.20602	0.374787	0.863787	others	0.0714271	7.10312	0.881312	0	ribo	Rplp1	ribosomal protein, large, P1 [Source:MGI Symbol;Acc:MGI:1927099]	protein_coding	protein_coding
ENSMUSG00000007908	Hmgcll1	0.0403221	0.392788	0.0940579	0.420228	0	0.658184	0.00273638	0.0329071	1	4.09352	4.07265	0.456537	3.9813	0.269274	0.728438	others	0.511855	4.10368	0.173895	0.787287	others					others	Hmgcll1	3-hydroxymethyl-3-methylglutaryl-Coenzyme A lyase-like 1 [Source:MGI Symbol;Acc:MGI:2446108]	protein_coding	protein_coding
ENSMUSG00000007946	Phox2a	-0.00204075	0.422862	0.378568	0.766929	0	0.40035	0.326067	0.633756	0	3.98893	4.49448	0.312151	3.90286	0.43881	0.82824	others	-0.192583	3.21919	0.641048	0.951059	others					others	Phox2a	paired-like homeobox 2a [Source:MGI Symbol;Acc:MGI:106633]	protein_coding	protein_coding
ENSMUSG00000007950	Abhd8	2.52352	-0.00921293	0.960553	1	0	-0.387494	0.00305608	0.0354488	-1	2.48577	4.70988	0.151245	4.33366	0.624795	0.905806	others	0.0296604	4.17398	0.918536	0.992401	others	-0.310909	4.39897	0.501158	0	others	Abhd8	abhydrolase domain containing 8 [Source:MGI Symbol;Acc:MGI:1918946]	protein_coding	protein_coding
ENSMUSG00000007987	Ift22	1.94002	0.182988	0.107892	0.450724	0	-0.0695721	0.596134	0.836747	0	3.33622	4.18806	0.23076	4.58809	0.417216	0.817568	others	0.233367	4.61371	0.375169	0.863787	others	0.099664	4.28772	0.806885	0	others	Ift22	intraflagellar transport 22 [Source:MGI Symbol;Acc:MGI:1914536]	protein_coding	protein_coding
ENSMUSG00000007989	Fzd3	1.78006	0.16058	0.0133536	0.139656	0	-0.288076	2.32e-05	0.000892542	-1	6.01105	4.75738	0.285957	4.18469	0.417108	0.817568	others	-0.732812	2.80108	0.0637817	0.67235	others	0.0445738	4.80196	0.911569	0	others	Fzd3	frizzled class receptor 3 [Source:MGI Symbol;Acc:MGI:108476]	protein_coding	protein_coding
ENSMUSG00000008028	1700008O03Rik	0.66649	0.206593	0.449891	0.815849	0	0.16472	0.504454	0.777564	0	3.52639	3.9382	0.243549	4.27584	0.458335	0.835049	others	0.207383	4.24662	0.492804	0.918331	others					others	1700008O03Rik	RIKEN cDNA 1700008O03 gene [Source:MGI Symbol;Acc:MGI:1916599]	protein_coding	processed_transcript
ENSMUSG00000008035	Mid1ip1	3.94578	-0.0711039	0.404398	0.786465	0	-0.104839	0.21381	0.507408	0	3.32723	4.4106	-0.0951876	2.78697	0.861298	0.970403	others	0.242932	3.2675	0.622373	0.94637	others	0.170146	4.58075	1	0	others	Mid1ip1	Mid1 interacting protein 1 (gastrulation specific G12-like (zebrafish)) [Source:MGI Symbol;Acc:MGI:1915291]	protein_coding	protein_coding
ENSMUSG00000008036	Ap2s1	5.86117	0.0883564	0.24689	0.645742	0	-0.000102258	0.989874	1	0	4.17591	6.01299	0.29223	4.02631	0.436251	0.826746	others	0.232219	3.96682	0.504543	0.919922	others	-0.224894	5.7881	0.406017	0	others	Ap2s1	adaptor-related protein complex 2, sigma 1 subunit [Source:MGI Symbol;Acc:MGI:2141861]	protein_coding	protein_coding
ENSMUSG00000008090	Fgfrl1	2.16201	-0.118517	0.418894	0.796394	0	-0.221861	0.116528	0.363318	0	2.12512	3.50181	-0.328309	3.38584	0.395741	0.810662	others	0.0437848	3.89226	0.894252	0.989176	others					others	Fgfrl1	fibroblast growth factor receptor-like 1 [Source:MGI Symbol;Acc:MGI:2150920]	protein_coding	protein_coding
ENSMUSG00000008129	4930432K21Rik	0.979793	-0.419248	0.0682301	0.357234	0	0.0159734	0.997312	1	0	4.91887	6.14703	0.2073	4.10663	0.549213	0.879487	others	0.508959	4.57551	0.0902049	0.716359	others	0.22134	6.36837	0.626206	0	others	4930432K21Rik	RIKEN cDNA 4930432K21 gene [Source:MGI Symbol;Acc:MGI:1921916]	protein_coding	protein_coding
ENSMUSG00000008136	Fhl2	-0.17072	0.254658	0.609479	0.903628	0	0.197404	0.689863	0.893319	0	3.16157	3.38194	-0.0848603	4.08385	0.788273	0.954629	others	-0.205292	3.91357	0.485108	0.918331	others					others	Fhl2	four and a half LIM domains 2 [Source:MGI Symbol;Acc:MGI:1338762]	protein_coding	protein_coding
ENSMUSG00000008140	Emc10	4.8841	-0.190026	0.0216101	0.188436	0	-0.0978137	0.23318	0.532434	0	6.45465	6.06856	0.562945	4.37291	0.123295	0.576224	others	-0.0673087	3.50459	0.859259	0.982944	others	-0.238933	5.82963	0.361844	0	others	Emc10	ER membrane protein complex subunit 10 [Source:MGI Symbol;Acc:MGI:1916933]	protein_coding	protein_coding
ENSMUSG00000008153	Clstn3	3.08273	-0.207494	0.0083496	0.105836	0	-0.0857924	0.276192	0.581478	0	3.41783	4.08325	-0.146529	3.62564	0.698064	0.928736	others	-0.382633	3.29865	0.288108	0.855273	others	-0.106208	3.97705	1	0	others	Clstn3	calsyntenin 3 [Source:MGI Symbol;Acc:MGI:2178323]	protein_coding	protein_coding
ENSMUSG00000008167	Fbxw9	4.33731	0.279294	0.000170632	0.00696463	1	0.228898	0.00205987	0.0266568	1	8.75556	6.56084	0.0532623	4.1476	0.871025	0.974031	others	-0.00472677	4.07424	0.987345	0.998113	others	0.0782952	6.63914	1	0	others	Fbxw9	F-box and WD-40 domain protein 9 [Source:MGI Symbol;Acc:MGI:1915878]	protein_coding	processed_transcript
ENSMUSG00000008193	Spib	-0.883857	0.153151	0.825193	0.986601	0	0.404588	0.442064	0.73141	0	4.78683	4.96347	-0.23096	3.48306	0.550616	0.879487	others	-0.499489	3.11042	0.183935	0.797606	others					others	Spib	Spi-B transcription factor (Spi-1/PU.1 related) [Source:MGI Symbol;Acc:MGI:892986]	protein_coding	protein_coding
ENSMUSG00000008200	Fnbp4	5.41676	0.0014436	0.973044	1	0	-0.0301989	0.520916	0.789485	0	8.95713	5.79195	0.562642	4.47921	0.101602	0.536624	others	0.296097	4.12861	0.372488	0.863787	others	-0.21021	5.58174	0.498453	0	others	Fnbp4	formin binding protein 4 [Source:MGI Symbol;Acc:MGI:1860513]	protein_coding	protein_coding
ENSMUSG00000008206	Cers4	1.81838	-0.0327207	0.677981	0.930969	0	0.0303879	0.711011	0.905648	0	3.80797	4.71317	-0.160564	3.80663	0.644647	0.911219	others	0.434455	4.66693	0.120088	0.7477	others	-0.506885	4.20629	0.220858	0	others	Cers4	ceramide synthase 4 [Source:MGI Symbol;Acc:MGI:1914510]	protein_coding	protein_coding
ENSMUSG00000008226	Scrn3	2.01838	-0.0228504	0.850002	0.994372	0	-0.100687	0.425047	0.719891	0	6.57904	5.44944	0.195337	4.42018	0.51575	0.862933	others	-0.0877638	4.03139	0.764877	0.969909	others	-0.275	5.17444	0.76596	0	others	Scrn3	secernin 3 [Source:MGI Symbol;Acc:MGI:1921866]	protein_coding	protein_coding
ENSMUSG00000008301	Phax	4.76042	0.067706	0.445948	0.81393	0	0.149479	0.0813602	0.298083	0	5.45632	4.85463	0.251327	4.16746	0.470044	0.841447	others	0.427344	4.45254	0.160625	0.778354	others	0.274799	5.12943	0.5933	0	others	Phax	phosphorylated adaptor for RNA export [Source:MGI Symbol;Acc:MGI:1891839]	protein_coding	protein_coding
ENSMUSG00000008305	Tle1	3.67021	-0.0103265	0.872148	1	0	-0.175711	0.00548335	0.0530864	0	5.17003	5.08339	0.607694	4.24001	0.123285	0.576224	others	-0.731449	2.42532	0.123591	0.7477	others	-0.353009	4.73038	0.500705	0	others	Tle1	transducin-like enhancer of split 1 [Source:MGI Symbol;Acc:MGI:104636]	protein_coding	protein_coding
ENSMUSG00000008307	1700109H08Rik	4.15642	-0.0491063	0.666539	0.926159	0	-0.167906	0.130027	0.385732	0	4.19634	4.06617	0.0357068	4.17447	0.909735	0.981713	others	0.295772	4.56316	0.282031	0.851974	others					others	1700109H08Rik	RIKEN cDNA 1700109H08 gene [Source:MGI Symbol;Acc:MGI:1924286]	protein_coding	protein_coding
ENSMUSG00000008318	Relt	1.81485	0.148992	0.315337	0.71411	0	-0.0420827	0.783618	0.942839	0	8.32765	4.8407	1.09418	4.61781	0.00976059	0.198529	others	-1.69548	0.950325	0.00821956	0.383576	others	-0.132378	4.70833	0.466704	0	others	Relt	RELT tumor necrosis factor receptor [Source:MGI Symbol;Acc:MGI:2443373]	protein_coding	protein_coding
ENSMUSG00000008333	Snrpb2	5.02779	-0.00242852	0.977086	1	0	0.0507956	0.528255	0.793235	0	5.11784	4.67368	0.299982	4.07201	0.420716	0.818875	others	0.152199	3.88586	0.661769	0.955163	others	0.277589	4.95127	0.51702	0	others	Snrpb2	U2 small nuclear ribonucleoprotein B [Source:MGI Symbol;Acc:MGI:104805]	protein_coding	protein_coding
ENSMUSG00000008348	Ubc	2.57272	0.0835782	0.424225	0.79929	0	-0.0396835	0.739355	0.919099	0	9.74013	7.21777	1.71788	5.94206	2.13e-07	6.59e-05	CMTR1_enriched	0.94818	4.81223	0.0043657	0.318525	others	-0.222887	6.99489	0.809968	0	others	Ubc	ubiquitin C [Source:MGI Symbol;Acc:MGI:98889]	protein_coding	protein_coding
ENSMUSG00000008373	Prpf31	5.64897	0.0191981	0.701144	0.938893	0	0.0464299	0.34293	0.649984	0	6.89851	6.3639	0.12076	4.21525	0.709152	0.932394	others	0.380677	4.61241	0.172868	0.787287	others	-0.124805	6.2391	0.800047	0	others	Prpf31	pre-mRNA processing factor 31 [Source:MGI Symbol;Acc:MGI:1916238]	protein_coding	protein_coding
ENSMUSG00000008384	Sertad1	2.88262	0.060418	0.711585	0.941852	0	0.231346	0.106454	0.346633	0	8.2049	5.92122	0.403996	4.2859	0.248918	0.71126	others	0.0758919	3.843	0.824604	0.97881	others	-0.630615	5.29061	0.0291341	-1	others	Sertad1	SERTA domain containing 1 [Source:MGI Symbol;Acc:MGI:1913438]	protein_coding	protein_coding
ENSMUSG00000008393	Carhsp1	4.28033	0.0689824	0.35824	0.750635	0	0.138421	0.0601338	0.248123	0	7.6925	5.75693	0.271634	4.42498	0.383186	0.802056	others	-0.105826	3.90514	0.729645	0.964538	others	0.1103	5.86723	0.889585	0	others	Carhsp1	calcium regulated heat stable protein 1 [Source:MGI Symbol;Acc:MGI:1196368]	protein_coding	protein_coding
ENSMUSG00000008398	Elk3	1.30804	0.164755	0.211942	0.605608	0	-0.354471	0.0106891	0.0835024	0	3.38376	4.90484	0.608755	4.24179	0.127588	0.580594	others	0.0678799	3.50176	0.867657	0.984368	others	-0.367442	4.5374	0.305013	0	others	Elk3	ELK3, member of ETS oncogene family [Source:MGI Symbol;Acc:MGI:101762]	protein_coding	protein_coding
ENSMUSG00000008429	Herpud2	3.5372	0.0368794	0.674835	0.929298	0	0.211231	0.00784171	0.0679035	0	7.79988	6.5362	1.0893	5.22784	0.000776636	0.0443738	CMTR1_enriched	-0.52115	2.95288	0.196628	0.808767	others	-0.501269	6.03493	0.0953643	0	others	Herpud2	HERPUD family member 2 [Source:MGI Symbol;Acc:MGI:1915393]	protein_coding	protein_coding
ENSMUSG00000008435	Rdh13	3.60833	-0.0450554	0.521325	0.858887	0	-0.0266214	0.680163	0.887345	0	5.5266	6.33606	-0.430092	3.34182	0.261634	0.722064	others	0.0824965	4.03682	0.792226	0.973707	others	-0.225695	6.11037	0.384791	0	others	Rdh13	retinol dehydrogenase 13 (all-trans and 9-cis) [Source:MGI Symbol;Acc:MGI:1918732]	protein_coding	protein_coding
ENSMUSG00000008438	Adam21	-0.715517	0.147694	0.662335	0.924708	0	-0.175628	0.68545	0.890989	0	5.736	3.34425	-0.387738	3.918	0.194624	0.66372	others	-0.0458633	4.37697	0.859725	0.982944	others					others	Adam21	a disintegrin and metallopeptidase domain 21 [Source:MGI Symbol;Acc:MGI:1861229]	protein_coding	protein_coding
ENSMUSG00000008450	Nutf2	5.93392	0.0282954	0.675666	0.929933	0	-0.0574527	0.378864	0.681542	0	6.51816	7.61744	0.392999	4.48667	0.232115	0.698558	others	-0.0899671	3.8194	0.778539	0.972035	others	-0.492325	7.12511	0.081198	0	others	Nutf2	nuclear transport factor 2 [Source:MGI Symbol;Acc:MGI:1915301]	protein_coding	protein_coding
ENSMUSG00000008461	Fut1	-1.15151	-1.25772	0.00255304	0.0484316	-1	-0.294407	0.490004	0.768271	0	5.4929	4.80203	-0.354041	3.72461	0.285571	0.738486	others	0.140552	4.40729	0.608997	0.944717	others	0.169191	4.97122	0.690617	0	others	Fut1	fucosyltransferase 1 [Source:MGI Symbol;Acc:MGI:109375]	protein_coding	protein_coding
ENSMUSG00000008475	Arpc5	4.88134	0.0506939	0.441306	0.810819	0	0.17914	0.00472578	0.0478923	1	6.11906	5.53473	0.520508	4.34803	0.155592	0.616608	others	-0.484506	2.96833	0.234286	0.833363	others	-0.690394	4.84434	0.0400511	-1	others	Arpc5	actin related protein 2/3 complex, subunit 5 [Source:MGI Symbol;Acc:MGI:1915021]	protein_coding	protein_coding
ENSMUSG00000008482	Rnf151	0.81645	-0.00727714	1	1	0	0.0370577	1	1	0	7.42208	6.65294	0.316812	4.68665	0.261352	0.722064	others	0.114779	4.41702	0.671689	0.956994	others					others	Rnf151	ring finger protein 151 [Source:MGI Symbol;Acc:MGI:1914754]	protein_coding	protein_coding
ENSMUSG00000008489	Elavl2	3.68538	-0.000636465	1	1	0	-0.00554331	0.961566	1	0	2.87825	2.84034	0.191668	3.88539	0.62265	0.904817	others	0.0707283	3.73389	0.844542	0.981894	others					others	Elavl2	ELAV like RNA binding protein 1 [Source:MGI Symbol;Acc:MGI:1100887]	protein_coding	protein_coding
ENSMUSG00000008496	Pou2f2	1.56638	-0.321621	0.00201576	0.0408752	-1	-0.421687	5.61e-05	0.00178462	-1	3.91981	4.62106	0.182002	3.68323	0.663225	0.917057	others	0.0171017	3.47057	0.966171	0.995724	others					others	Pou2f2	POU domain, class 2, transcription factor 2 [Source:MGI Symbol;Acc:MGI:101897]	protein_coding	protein_coding
ENSMUSG00000008540	Mgst1	-0.191627	0.849565	0.144223	0.517039	0	0.619645	0.286519	0.592073	0	2.1856	3.43836	-0.391155	3.24171	0.352055	0.785646	others	0.113963	3.92994	0.73328	0.965611	others					others	Mgst1	microsomal glutathione S-transferase 1 [Source:MGI Symbol;Acc:MGI:1913850]	protein_coding	protein_coding
ENSMUSG00000008575	Nfib	2.28069	-0.0920802	0.342119	0.739099	0	-0.230211	0.0173179	0.114908	0	3.42551	2.50728	-0.384572	2.97246	0.399613	0.811884	others	0.160157	3.71382	0.675681	0.957231	others					others	Nfib	nuclear factor I/B [Source:MGI Symbol;Acc:MGI:103188]	protein_coding	protein_coding
ENSMUSG00000008601	Rab25	1.42742	-0.348745	0.221418	0.616195	0	-0.315426	0.26958	0.573898	0	4.21081	3.96113	0.0488957	4.21748	0.877245	0.974031	others	0.407356	4.75433	0.126626	0.754793	others					others	Rab25	RAB25, member RAS oncogene family [Source:MGI Symbol;Acc:MGI:1858203]	protein_coding	protein_coding
ENSMUSG00000008604	Ubqln4	6.32563	-0.0288514	0.516769	0.855351	0	-0.0038621	0.933943	1	0	7.34736	7.19132	0.600372	4.53373	0.0790977	0.493908	others	-0.627707	2.84571	0.12149	0.7477	others	-0.366352	6.82497	0.203949	0	others	Ubqln4	ubiquilin 4 [Source:MGI Symbol;Acc:MGI:2150152]	protein_coding	protein_coding
ENSMUSG00000008658	Rbfox1	-0.914206	0.212737	0.660775	0.92433	0	0.697041	0.0418381	0.199572	0	2.33634	3.60008	0.0362833	3.31564	0.936074	0.987043	others	0.457379	3.93243	0.252171	0.842566	others					others	Rbfox1	RNA binding protein, fox-1 homolog (C. elegans) 1 [Source:MGI Symbol;Acc:MGI:1926224]	protein_coding	protein_coding
ENSMUSG00000008668	Rps18	8.71228	-0.029517	0.531442	0.865738	0	-0.111091	0.0179386	0.117301	0	8.03674	7.34169	1.53827	6.00469	1.35e-07	4.41e-05	CMTR1_enriched	0.948059	5.15649	0.000955516	0.16997	others	-0.135141	7.20655	0.509852	0	ribo	Rps18	ribosomal protein S18 [Source:MGI Symbol;Acc:MGI:98146]	protein_coding	processed_transcript
ENSMUSG00000008682	Rpl10	8.80639	-0.00888722	0.854664	0.996339	0	-0.039704	0.410786	0.707227	0	10.5616	6.19405	1.06172	5.18672	0.00150224	0.0681215	others	-0.0107742	3.65426	0.976203	0.997043	others	-0.00889136	6.18516	1	0	ribo	Rpl10	ribosomal protein L10 [Source:MGI Symbol;Acc:MGI:105943]	protein_coding	protein_coding
ENSMUSG00000008683	Rps15a	5.97076	-0.104305	0.0296677	0.226183	0	-0.151895	0.00155891	0.0215982	-1	11.5266	7.66615	0.918992	4.6526	0.0155531	0.253468	others	0.656493	4.32103	0.0707765	0.686837	others	-0.213419	7.45273	0.413058	0	ribo	Rps15a	ribosomal protein S15A [Source:MGI Symbol;Acc:MGI:2389091]	protein_coding	protein_coding
ENSMUSG00000008690	Ncaph2	5.71006	0.0491546	0.24067	0.640227	0	-0.0215703	0.59654	0.836803	0	6.64451	5.85823	-0.0850669	3.79672	0.809842	0.96328	others	0.0813752	4.03515	0.794971	0.973707	others	-0.0733769	5.78485	0.779305	0	others	Ncaph2	non-SMC condensin II complex, subunit H2 [Source:MGI Symbol;Acc:MGI:1289164]	protein_coding	protein_coding
ENSMUSG00000008730	Hipk1	3.98095	-0.28661	6.63e-08	1.24e-05	-1	-0.227119	1.51e-05	0.000636536	-1	6.41985	5.96803	0.521231	4.42035	0.145345	0.604331	others	0.22694	4.02804	0.500801	0.919922	others	-0.220599	5.74744	0.370086	0	others	Hipk1	homeodomain interacting protein kinase 1 [Source:MGI Symbol;Acc:MGI:1314873]	protein_coding	protein_coding
ENSMUSG00000008734	Gprc5b	1.8034	-0.052873	0.70375	0.939971	0	-0.182033	0.121129	0.371302	0	2.86872	5.25819	-0.0190303	4.07485	0.953688	0.992477	others	-0.509074	3.39936	0.115566	0.74662	others	-0.170456	5.08773	0.738202	0	others	Gprc5b	G protein-coupled receptor, family C, group 5, member B [Source:MGI Symbol;Acc:MGI:1927596]	protein_coding	protein_coding
ENSMUSG00000008763	Man1a2	3.62324	0.0121746	0.845405	0.992966	0	-0.00855466	0.900468	0.993912	0	6.77431	6.93458	0.687474	4.51596	0.0588986	0.4427	others	-1.57227	1.53326	0.00228037	0.24176	others	-0.0127383	6.92184	1	0	others	Man1a2	mannosidase, alpha, class 1A, member 2 [Source:MGI Symbol;Acc:MGI:104676]	protein_coding	protein_coding
ENSMUSG00000008822	Acyp1	2.75713	0.210205	0.302216	0.702126	0	0.200302	0.323736	0.631621	0	4.2018	4.13376	-0.266332	3.46736	0.488238	0.849078	others	0.182471	4.09223	0.567747	0.937728	others	0.219607	4.35337	0.895394	0	others	Acyp1	acylphosphatase 1, erythrocyte (common) type [Source:MGI Symbol;Acc:MGI:1913454]	protein_coding	protein_coding
ENSMUSG00000008855	Hdac5	3.43881	0.203042	0.00875643	0.108844	0	-0.00421094	0.950556	1	0	4.69322	5.81528	0.3468	4.55749	0.262021	0.722246	others	-0.204293	3.79267	0.507809	0.919982	others					others	Hdac5	histone deacetylase 5 [Source:MGI Symbol;Acc:MGI:1333784]	protein_coding	protein_coding
ENSMUSG00000008859	Rala	3.82157	0.186944	0.0157828	0.156153	0	0.0614447	0.465836	0.751073	0	7.40223	5.95632	1.09593	5.04649	0.00173996	0.0746813	others	-0.309263	3.05953	0.465239	0.91789	others	0.239952	6.19627	0.47841	0	others	Rala	v-ral simian leukemia viral oncogene A (ras related) [Source:MGI Symbol;Acc:MGI:1927243]	protein_coding	protein_coding
ENSMUSG00000008892	Vdac3	5.08757	0.0524029	0.56701	0.8842	0	0.00156596	0.993701	1	0	7.49551	7.17754	1.00729	4.99088	0.00364191	0.11488	others	-0.40024	3.01094	0.335154	0.861356	others	-0.0726686	7.10487	0.725773	0	others	Vdac3	voltage-dependent anion channel 3 [Source:MGI Symbol;Acc:MGI:106922]	protein_coding	protein_coding
ENSMUSG00000008958	Vps72	4.89391	8.05e-05	0.989982	1	0	-0.0734946	0.240885	0.541688	0	6.08782	5.53094	0.150687	4.22967	0.640447	0.910059	others	0.283555	4.44151	0.325434	0.858641	others	-0.419071	5.11187	0.190769	0	others	Vps72	vacuolar protein sorting 72 [Source:MGI Symbol;Acc:MGI:1202305]	protein_coding	protein_coding
ENSMUSG00000008976	Gabpa	4.91235	-0.165873	0.000868851	0.0221272	-1	-0.09358	0.0588276	0.244836	0	6.59075	6.54922	0.192102	3.88611	0.617858	0.903257	others	0.270381	4.0212	0.433554	0.891563	others	-0.116101	6.43312	0.738236	0	others	Gabpa	GA repeat binding protein, alpha [Source:MGI Symbol;Acc:MGI:95610]	protein_coding	protein_coding
ENSMUSG00000008999	Bmp7	0.111402	0.172521	0.425414	0.799579	0	-0.291542	0.179923	0.462092	0	3.22892	5.72877	0.319018	3.70077	0.469444	0.841016	others	-0.191528	3.01521	0.674443	0.957231	others	-0.135139	5.59364	0.697538	0	others	Bmp7	bone morphogenetic protein 7 [Source:MGI Symbol;Acc:MGI:103302]	protein_coding	protein_coding
ENSMUSG00000009013	Dynll1	6.34553	0.00600564	0.914457	1	0	0.0891075	0.0955733	0.325625	0	8.99889	6.79748	0.525865	4.52527	0.120054	0.570948	others	-0.158216	3.57564	0.650193	0.952832	others	-0.0485402	6.74894	0.872629	0	others	Dynll1	dynein light chain LC8-type 1 [Source:MGI Symbol;Acc:MGI:1861457]	protein_coding	protein_coding
ENSMUSG00000009030	Pdcl	3.32126	-0.0352218	0.788221	0.972059	0	-0.0805676	0.523049	0.790092	0	7.40285	4.82916	0.780471	4.53334	0.0410106	0.382382	others	0.628986	4.36356	0.0724743	0.687508	others	-0.364235	4.46492	0.283958	0	others	Pdcl	phosducin-like [Source:MGI Symbol;Acc:MGI:1914716]	protein_coding	protein_coding
ENSMUSG00000009035	Tmem184b	4.0095	-0.0480562	0.53989	0.870483	0	-0.00720885	0.933149	1	0	5.72594	5.52932	-0.274863	3.9637	0.369341	0.795354	others	-0.289707	3.92908	0.304222	0.858641	others	-0.177155	5.35216	0.552555	0	others	Tmem184b	transmembrane protein 184b [Source:MGI Symbol;Acc:MGI:2445179]	protein_coding	protein_coding
ENSMUSG00000009073	Nf2	5.45887	-0.0405445	0.4135	0.792736	0	-0.0617284	0.215254	0.509439	0	6.79946	5.21758	0.475754	4.24762	0.198432	0.666135	others	-0.111248	3.44168	0.771793	0.971229	others	0.131956	5.34953	0.78316	0	others	Nf2	neurofibromin 2 [Source:MGI Symbol;Acc:MGI:97307]	protein_coding	protein_coding
ENSMUSG00000009075	Cabp7	0.115737	-0.152197	0.582541	0.89232	0	-0.345797	0.202221	0.492734	0	3.8593	4.76442	0.50728	4.00836	0.229026	0.695549	others	-2.52765	0.222478	0.000149642	0.0550234	others					others	Cabp7	calcium binding protein 7 [Source:MGI Symbol;Acc:MGI:2183437]	protein_coding	protein_coding
ENSMUSG00000009076	Zmat5	4.0032	-0.132786	0.264845	0.665944	0	-0.152039	0.189188	0.475635	0	6.2963	7.48614	-0.0457575	4.06338	0.88814	0.974031	others	0.478141	4.8365	0.0721153	0.686854	others	-0.246609	7.23953	0.389648	0	others	Zmat5	zinc finger, matrin type 5 [Source:MGI Symbol;Acc:MGI:1914428]	protein_coding	protein_coding
ENSMUSG00000009079	Ewsr1	7.3214	-0.0174044	0.65637	0.923725	0	0.0139265	0.722566	0.911343	0	9.00228	6.68751	1.46368	5.34554	6.87e-05	0.00805245	CMTR1_enriched	0.422692	3.83536	0.305474	0.858641	others					others	Ewsr1	Ewing sarcoma breakpoint region 1 [Source:MGI Symbol;Acc:MGI:99960]	protein_coding	protein_coding
ENSMUSG00000009090	Ap1b1	4.95163	0.0399923	0.448869	0.815849	0	0.0149446	0.783871	0.94294	0	3.87937	4.84981	0.213269	4.60808	0.447096	0.830791	others	0.0907196	4.44881	0.732168	0.965079	others	-0.373578	4.47623	0.32802	0	others	Ap1b1	adaptor protein complex AP-1, beta 1 subunit [Source:MGI Symbol;Acc:MGI:1096368]	protein_coding	protein_coding
ENSMUSG00000009092	Derl3	1.77046	-0.294544	0.232069	0.630891	0	0.137774	0.542116	0.802398	0	6.14442	6.16675	0.40377	3.95014	0.323301	0.765245	others	0.459919	4.06962	0.216802	0.823616	others	-0.155452	6.0113	0.537701	0	others	Derl3	Der1-like domain family, member 3 [Source:MGI Symbol;Acc:MGI:1917627]	protein_coding	protein_coding
ENSMUSG00000009108	Gnat2	0.0110983	0.314881	0.295164	0.696883	0	-0.228215	0.484813	0.764817	0	2.6679	3.16839	-0.032086	4.1065	0.919643	0.981713	others	-0.287855	3.75061	0.343831	0.863787	others					others	Gnat2	guanine nucleotide binding protein, alpha transducing 2 [Source:MGI Symbol;Acc:MGI:95779]	protein_coding	protein_coding
ENSMUSG00000009112	Bcl2l13	3.44711	-0.0277937	0.596262	0.897233	0	0.203817	9.36e-05	0.00263374	1	6.41932	5.80423	0.333112	4.6387	0.249846	0.711952	others	0.265786	4.5681	0.326535	0.858641	others	-0.146456	5.65777	0.621145	0	others	Bcl2l13	BCL2-like 13 (apoptosis facilitator) [Source:MGI Symbol;Acc:MGI:2136959]	protein_coding	protein_coding
ENSMUSG00000009145	Dqx1	0.578825	-0.21278	0.260104	0.660533	0	-0.0605159	0.793182	0.947309	0	4.87428	6.20549	0.0564526	4.07266	0.866409	0.97305	others	0.31325	4.4578	0.280191	0.851974	others					others	Dqx1	DEAQ RNA-dependent ATPase [Source:MGI Symbol;Acc:MGI:2136388]	protein_coding	protein_coding
ENSMUSG00000009207	Lnpk	3.4448	-0.163966	0.0277774	0.217909	0	-0.0254449	0.742332	0.920588	0	5.09626	4.47111	-0.00612027	4.32584	0.983332	0.997976	others	-0.640376	3.45143	0.0338146	0.581611	others					others	Lnpk	lunapark, ER junction formation factor [Source:MGI Symbol;Acc:MGI:1918115]	protein_coding	processed_transcript
ENSMUSG00000009216	Fam163b	-0.365566	0.244672	0.562013	0.881493	0	0.0209715	1	1	0	2.48154	3.96402	-0.402743	3.61314	0.240026	0.705297	others	-1.20528	2.54454	0.000916335	0.166921	others					others	Fam163b	family with sequence similarity 163, member B [Source:MGI Symbol;Acc:MGI:1926106]	protein_coding	protein_coding
ENSMUSG00000009248	Ascl2	0.597011	0.0289683	0.969647	1	0	0.339328	0.227732	0.525449	0	2.85072	4.76614	-0.431504	3.28261	0.277245	0.735474	others	0.334646	4.34596	0.273963	0.851974	others					others	Ascl2	achaete-scute family bHLH transcription factor 2 [Source:MGI Symbol;Acc:MGI:96920]	protein_coding	protein_coding
ENSMUSG00000009291	Pttg1ip	4.03253	-0.112304	0.188953	0.577167	0	-0.108391	0.207529	0.499826	0	5.30717	4.95552	0.275515	4.58103	0.341061	0.777226	others	-0.11052	4.04651	0.701983	0.961153	others	0.11198	5.0675	0.933595	0	others	Pttg1ip	pituitary tumor-transforming 1 interacting protein [Source:MGI Symbol;Acc:MGI:2652132]	protein_coding	protein_coding
ENSMUSG00000009292	Trpm2	-2.57278	0.0297161	1	1	0	-0.0281151	1	1	0	3.73978	3.55468	-0.189969	3.65581	0.605402	0.898124	others	-0.382542	3.38502	0.267872	0.851974	others					others	Trpm2	transient receptor potential cation channel, subfamily M, member 2 [Source:MGI Symbol;Acc:MGI:1351901]	protein_coding	protein_coding
ENSMUSG00000009293	Ube2g2	3.6829	0.159885	0.072066	0.369773	0	-0.0555568	0.537763	0.799717	0	8.07146	6.29065	0.686935	4.51483	0.0566766	0.436446	others	-0.281023	3.17232	0.48757	0.918331	others	-0.0123759	6.27827	0.952661	0	others	Ube2g2	ubiquitin-conjugating enzyme E2G 2 [Source:MGI Symbol;Acc:MGI:1343188]	protein_coding	protein_coding
ENSMUSG00000009356	Lpo	-1.54289	0.0110908	1	1	0	0.979709	0.101892	0.337971	0	4.28996	4.0322	0.0658927	4.35823	0.822132	0.96328	others	-0.736677	3.25897	0.0191652	0.496545	others					others	Lpo	lactoperoxidase [Source:MGI Symbol;Acc:MGI:1923363]	protein_coding	protein_coding
ENSMUSG00000009376	Met	0.487616	0.174417	0.228982	0.626996	0	0.212395	0.135595	0.395017	0	3.86895	4.90421	-0.0414763	3.5698	0.920464	0.981713	others	-0.756895	2.61137	0.0789279	0.69869	others	-0.415846	4.48836	0.387304	0	others	Met	met proto-oncogene [Source:MGI Symbol;Acc:MGI:96969]	protein_coding	protein_coding
ENSMUSG00000009406	Elk1	2.82024	0.0234669	0.79943	0.976316	0	-0.146768	0.139107	0.401253	0	5.47406	4.79873	-0.166933	2.74976	0.750471	0.944584	others	-0.492833	2.32354	0.368201	0.863787	others	0.42081	5.21954	0.307681	0	others	Elk1	ELK1, member of ETS oncogene family [Source:MGI Symbol;Acc:MGI:101833]	protein_coding	protein_coding
ENSMUSG00000009418	Nav1	2.70415	0.0666334	0.301712	0.702047	0	-0.0208866	0.729425	0.913999	0	3.84057	4.34891	-0.370934	3.52861	0.30216	0.749847	others	0.0218995	4.0605	0.94228	0.994624	others	-0.0266476	4.32226	1	0	others	Nav1	neuron navigator 1 [Source:MGI Symbol;Acc:MGI:2183683]	protein_coding	protein_coding
ENSMUSG00000009470	Tnpo1	6.01118	0.00163473	0.970857	1	0	0.0287367	0.479904	0.761417	0	7.53345	6.18448	1.27141	5.50959	8.31e-05	0.00920367	CMTR1_enriched	-0.514476	2.95989	0.20237	0.813656	others	-0.374861	5.80962	0.174767	0	others	Tnpo1	transportin 1 [Source:MGI Symbol;Acc:MGI:2681523]	protein_coding	protein_coding
ENSMUSG00000009487	Otog	-2.53783	0.549215	0.215562	0.609248	0	0.823951	0.0356676	0.181726	0	1.84877	3.82726	-0.0705356	3.75736	0.845588	0.96872	others	-0.0306308	3.81645	0.926	0.99288	others					others	Otog	otogelin [Source:MGI Symbol;Acc:MGI:1202064]	protein_coding	protein_coding
ENSMUSG00000009535	Rnmt	4.55023	0.0142119	0.847654	0.993631	0	0.176195	0.00780699	0.0676511	0	8.20051	6.63252	1.02888	4.94479	0.0037238	0.116157	others	0.367397	4.01391	0.313715	0.858641	others	-0.386836	6.24569	0.351013	0	others	Rnmt	RNA (guanine-7-) methyltransferase [Source:MGI Symbol;Acc:MGI:1915147]	protein_coding	protein_coding
ENSMUSG00000009549	Srp14	5.90382	0.0295699	0.691258	0.934658	0	0.036436	0.609652	0.844307	0	5.52638	4.6934	0.383635	4.63597	0.196232	0.66449	others	0.14271	4.31336	0.618459	0.946016	others	0.275286	4.96869	0.461158	0	others	Srp14	signal recognition particle 14 [Source:MGI Symbol;Acc:MGI:107169]	protein_coding	protein_coding
ENSMUSG00000009555	Cdk9	5.57038	0.0218752	0.707107	0.940228	0	0.0892765	0.122428	0.373222	0	4.54339	7.67008	1.20463	4.72845	0.00428519	0.125395	others	-0.560517	2.28715	0.30066	0.858641	others	-0.441371	7.22871	0.310511	0	others	Cdk9	cyclin-dependent kinase 9 (CDC2-related kinase) [Source:MGI Symbol;Acc:MGI:1328368]	protein_coding	protein_coding
ENSMUSG00000009563	Tor2a	3.59372	-0.0937223	0.46117	0.824078	0	-0.331959	0.00687945	0.0619968	0	4.00906	5.76943	0.335301	4.28513	0.33138	0.770469	others	0.0429297	3.89041	0.896301	0.989176	others	0.0926689	5.8621	0.9491	0	others	Tor2a	torsin family 2, member A [Source:MGI Symbol;Acc:MGI:1353596]	protein_coding	protein_coding
ENSMUSG00000009566	Fpgs	5.38853	-0.0905739	0.158211	0.538354	0	-0.0994908	0.118536	0.366506	0	5.68724	5.62876	0.102095	3.93033	0.776879	0.952427	others	0.217372	4.11169	0.499249	0.91904	others	-0.510464	5.1183	0.0703007	0	others	Fpgs	folylpolyglutamyl synthetase [Source:MGI Symbol;Acc:MGI:95576]	protein_coding	protein_coding
ENSMUSG00000009569	Mkl2	2.97209	-0.0720241	0.240294	0.640217	0	0.04475	0.440955	0.730773	0	5.86576	6.23307	0.416149	4.39946	0.218689	0.686484	others	-0.0315699	3.78428	0.924854	0.99288	others	-0.374476	5.8586	0.169603	0	others	Mkl2	myocardin related transcription factor B [Source:MGI Symbol;Acc:MGI:3050795]	protein_coding	protein_coding
ENSMUSG00000009575	Cbx5	6.57205	-0.0879381	0.0558146	0.32224	0	-0.00154632	0.974709	1	0	9.94547	6.39637	0.46568	4.11889	0.233466	0.699607	others	0.250835	3.84279	0.503771	0.919922	others	-0.526476	5.86989	0.0710591	0	others	Cbx5	chromobox 5 [Source:MGI Symbol;Acc:MGI:109372]	protein_coding	protein_coding
ENSMUSG00000009585	Apobec3	4.93961	-0.203466	0.00217385	0.0431064	-1	-0.194253	0.0031403	0.0360422	-1	4.60011	4.76663	-0.0181411	4.41278	0.9481	0.992477	others	0.0252607	4.47888	0.921611	0.992834	others	-0.251524	4.5151	0.333142	0	others	Apobec3	apolipoprotein B mRNA editing enzyme, catalytic polypeptide 3 [Source:MGI Symbol;Acc:MGI:1933111]	protein_coding	protein_coding
ENSMUSG00000009596	Taf7l	2.16794	0.229518	0.169333	0.551042	0	1.39902	3.61e-26	1.5e-22	1	3.45884	4.27951	-0.266096	2.87256	0.584022	0.891051	others	0.221979	3.54615	0.606282	0.944675	others					others	Taf7l	TATA-box binding protein associated factor 7 like [Source:MGI Symbol;Acc:MGI:1921719]	protein_coding	protein_coding
ENSMUSG00000009621	Vav2	3.74634	0.21549	0.00052811	0.0157592	1	0.0658172	0.291467	0.597954	0	3.52849	5.36533	0.24583	3.96013	0.525688	0.869064	others	-0.679213	2.71092	0.109609	0.737157	others	-0.188981	5.17635	0.598234	0	others	Vav2	vav 2 oncogene [Source:MGI Symbol;Acc:MGI:102718]	protein_coding	protein_coding
ENSMUSG00000009628	Tex15	1.64935	0.206034	0.0348787	0.249705	0	0.820176	8.66e-20	1.8e-16	1	6.72135	4.52649	-0.378511	3.66914	0.268344	0.72711	others	-0.505584	3.47686	0.106445	0.730328	others	-0.106108	4.42038	0.906568	0	others	Tex15	testis expressed gene 15 [Source:MGI Symbol;Acc:MGI:1934816]	protein_coding	protein_coding
ENSMUSG00000009630	Ppp2cb	5.8127	0.0259011	0.630678	0.913118	0	0.087714	0.100629	0.335568	0	5.94919	5.41716	-0.265956	3.46763	0.501303	0.856638	others	-0.378929	3.30314	0.292709	0.858641	others	-0.277519	5.13964	0.240034	0	others	Ppp2cb	protein phosphatase 2 (formerly 2A), catalytic subunit, beta isoform [Source:MGI Symbol;Acc:MGI:1321161]	protein_coding	protein_coding
ENSMUSG00000009640	Dmap1	4.2467	0.158205	0.0486222	0.298296	0	0.11521	0.153883	0.424327	0	3.96554	4.63635	0.110277	3.84389	0.769138	0.949264	others	0.80553	4.89798	0.00723811	0.372872	others	-0.0323653	4.60399	1	0	others	Dmap1	DNA methyltransferase 1-associated protein 1 [Source:MGI Symbol;Acc:MGI:1913483]	protein_coding	processed_transcript
ENSMUSG00000009647	Mcu	2.71454	-0.179873	0.0748256	0.376628	0	-0.249381	0.0122033	0.0917118	0	5.41182	5.12853	0.0665871	4.35886	0.826756	0.963333	others	-0.691374	3.31864	0.0267248	0.540019	others	0.00390675	5.13244	1	0	others	Mcu	mitochondrial calcium uniporter [Source:MGI Symbol;Acc:MGI:3026965]	protein_coding	protein_coding
ENSMUSG00000009670	Tex11	1.98297	-0.018652	0.929611	1	0	0.3796	0.00961803	0.0777318	0	3.64793	2.03519	0.237528	2.97104	0.683771	0.925325	others	1.04723	4.17958	0.0294184	0.557042	others					others	Tex11	testis expressed gene 11 [Source:MGI Symbol;Acc:MGI:1933237]	protein_coding	protein_coding
ENSMUSG00000009681	Bcr	3.36547	-0.0832419	0.180388	0.56727	0	-0.00076051	1	1	0	1.29566	5.31497	0.204642	3.93842	0.591013	0.893286	others	-0.400164	3.11425	0.309566	0.858641	others	-0.0466826	5.26829	0.740697	0	others	Bcr	BCR activator of RhoGEF and GTPase [Source:MGI Symbol;Acc:MGI:88141]	protein_coding	protein_coding
ENSMUSG00000009687	Fxyd5	-0.27334	-0.0312858	0.949357	1	0	0.457709	0.208385	0.500946	0	2.57322	4.60647	-0.42881	3.09558	0.309425	0.755379	others	0.335736	4.15287	0.31584	0.858641	others					others	Fxyd5	FXYD domain-containing ion transport regulator 5 [Source:MGI Symbol;Acc:MGI:1201785]	protein_coding	protein_coding
ENSMUSG00000009731	Kcnd1	1.94951	0.204663	0.100012	0.433774	0	0.163325	0.188908	0.475282	0	6.67895	4.16593	0.193196	3.33223	0.682978	0.925178	others	0.603291	3.95038	0.158853	0.776187	others	-0.355187	3.81074	0.454139	0	others	Kcnd1	potassium voltage-gated channel, Shal-related family, member 1 [Source:MGI Symbol;Acc:MGI:96671]	protein_coding	protein_coding
ENSMUSG00000009733	Tfcp2	2.77998	0.174891	0.152189	0.530132	0	0.0535418	0.672911	0.883427	0	5.10547	5.6129	-0.256442	4.00875	0.403479	0.814433	others	-0.70336	3.38833	0.0201284	0.501685	others	-0.257943	5.35496	0.271561	0	others	Tfcp2	transcription factor CP2 [Source:MGI Symbol;Acc:MGI:98509]	protein_coding	protein_coding
ENSMUSG00000009734	Pou6f2	-2.57333	0.125472	0.988115	1	0	-0.0543151	1	1	0	3.38974	3.34284	-0.367869	3.96352	0.215375	0.683731	others	-0.393361	3.90747	0.149955	0.770561	others					others	Pou6f2	POU domain, class 6, transcription factor 2 [Source:MGI Symbol;Acc:MGI:2443631]	protein_coding	protein_coding
ENSMUSG00000009739	Pou6f1	1.33608	0.347181	0.00367774	0.061968	0	0.593216	2.27e-07	2.02e-05	1	3.58047	4.69737	0.515012	4.18838	0.210635	0.679011	others	-0.912012	2.2696	0.0544835	0.646662	others	-0.172735	4.52464	0.618913	0	others	Pou6f1	POU domain, class 6, transcription factor 1 [Source:MGI Symbol;Acc:MGI:102935]	protein_coding	protein_coding
ENSMUSG00000009741	Ubp1	5.37004	-0.0488857	0.392576	0.77777	0	-0.13512	0.0192753	0.123006	0	6.9157	4.94763	1.13514	4.44044	0.0113564	0.215126	others	-0.348349	2.4019	0.535059	0.932978	others	0.297288	5.24492	0.575854	0	others	Ubp1	upstream binding protein 1 [Source:MGI Symbol;Acc:MGI:104889]	protein_coding	protein_coding
ENSMUSG00000009772	Nuak2	2.39956	0.0475397	0.641639	0.917861	0	-0.151877	0.134454	0.392927	0	4.71794	4.91417	0.495053	4.57398	0.125539	0.577753	others	0.615785	4.79929	0.0317084	0.572363	others	-0.727501	4.18667	0.028668	-1	others	Nuak2	NUAK family, SNF1-like kinase, 2 [Source:MGI Symbol;Acc:MGI:1921387]	protein_coding	protein_coding
ENSMUSG00000009828	Ick	2.20513	0.173795	0.0313767	0.234076	0	0.0711611	0.393082	0.693062	0	4.26431	5.42728	0.250433	4.31373	0.437855	0.827481	others	0.175706	4.2284	0.559133	0.935469	others	0.649734	6.07701	0.147767	0	others	Ick	ciliogenesis associated kinase 1 [Source:MGI Symbol;Acc:MGI:1934157]	protein_coding	protein_coding
ENSMUSG00000009863	Sdhb	5.49438	-0.0449511	0.569182	0.884858	0	-0.284345	0.000303296	0.00649459	-1	4.77551	5.3612	0.126992	3.89933	0.733253	0.940697	others	0.562713	4.5593	0.0684578	0.680267	others	-0.303855	5.05735	0.434228	0	others	Sdhb	succinate dehydrogenase complex, subunit B, iron sulfur (Ip) [Source:MGI Symbol;Acc:MGI:1914930]	protein_coding	processed_transcript
ENSMUSG00000009894	Snap47	4.63176	0.0478883	0.56622	0.884043	0	0.127684	0.129147	0.384134	0	5.26163	4.23617	-0.26628	4.07811	0.366015	0.793205	others	-0.172878	4.19545	0.51381	0.921039	others	-0.46282	3.77335	0.204123	0	others	Snap47	synaptosomal-associated protein, 47 [Source:MGI Symbol;Acc:MGI:1915076]	protein_coding	protein_coding
ENSMUSG00000009905	Kdsr	2.71037	-0.0451279	0.518082	0.856332	0	-0.193139	0.0057826	0.0550891	0	8.5636	6.34553	0.973073	4.81916	0.00674187	0.162237	others	0.723356	4.50719	0.0349334	0.585063	others	-0.402526	5.943	0.178049	0	others	Kdsr	3-ketodihydrosphingosine reductase [Source:MGI Symbol;Acc:MGI:1918000]	protein_coding	protein_coding
ENSMUSG00000009907	Vps4b	4.35645	-0.0582017	0.300535	0.70112	0	0.0630486	0.266889	0.571793	0	6.92276	4.51203	0.882691	5.05041	0.00489861	0.134782	others	0.00417987	3.80435	0.990137	0.998328	others	0.664317	5.17635	0.0342338	1	others	Vps4b	vacuolar protein sorting 4B [Source:MGI Symbol;Acc:MGI:1100499]	protein_coding	protein_coding
ENSMUSG00000009927	Rps25	7.9634	-0.0944865	0.0385389	0.264366	0	-0.0772698	0.0917992	0.317434	0	7.12295	5.87865	0.87477	4.93803	0.00774023	0.174377	others	0.393682	4.27239	0.225287	0.82719	others	-0.327694	5.55095	0.24223	0	ribo	Rps25	ribosomal protein S25 [Source:MGI Symbol;Acc:MGI:1922867]	protein_coding	protein_coding
ENSMUSG00000009941	Nxf2	-0.126867	0.10354	0.771329	0.966029	0	0.822357	0.00331813	0.0372976	1	1.63135	2.92221	0.963422	3.97926	0.0527179	0.425041	others	0.72254	3.69141	0.157058	0.77439	others					others	Nxf2	nuclear RNA export factor 2 [Source:MGI Symbol;Acc:MGI:1933192]	protein_coding	protein_coding
ENSMUSG00000009995	Taz	3.6848	0.0100122	0.913908	1	0	-0.103178	0.295504	0.601868	0	3.25207	3.90151	0.560092	3.99121	0.186589	0.653748	others	0.223315	3.54785	0.604124	0.94441	others					others	Taz	tafazzin [Source:MGI Symbol;Acc:MGI:109626]	protein_coding	protein_coding
ENSMUSG00000010021	Kif19a	-1.63017	-0.750151	0.0870489	0.406513	0	-0.259747	0.617048	0.848486	0	3.38905	4.34989	0.279206	4.46211	0.367397	0.793821	others	-0.315391	3.63872	0.316925	0.858641	others					others	Kif19a	kinesin family member 19A [Source:MGI Symbol;Acc:MGI:2447024]	protein_coding	protein_coding
ENSMUSG00000010025	Aldh3a2	3.45366	-0.0268745	0.762519	0.961618	0	0.0241995	0.81798	0.957367	0	7.2793	5.47374	0.421552	4.74038	0.147732	0.607516	others	0.362503	4.68667	0.17747	0.790073	others	-0.438265	5.03548	0.132901	0	others	Aldh3a2	aldehyde dehydrogenase family 3, subfamily A2 [Source:MGI Symbol;Acc:MGI:1353452]	protein_coding	protein_coding
ENSMUSG00000010045	Tmem115	3.60066	0.115503	0.159679	0.539932	0	0.0995922	0.225517	0.522915	0	4.21767	7.82083	0.387535	4.66727	0.193107	0.661659	others	0.114638	4.29756	0.687396	0.959606	others	-0.0108681	7.80996	0.890288	0	others	Tmem115	transmembrane protein 115 [Source:MGI Symbol;Acc:MGI:1930765]	protein_coding	protein_coding
ENSMUSG00000010047	Hyal2	3.68052	0.151606	0.0559781	0.322323	0	0.168579	0.0350782	0.179932	0	3.83267	4.83425	0.597584	4.62962	0.0688224	0.467916	others	0.375363	4.34412	0.228285	0.830393	others					others	Hyal2	hyaluronoglucosaminidase 2 [Source:MGI Symbol;Acc:MGI:1196334]	protein_coding	protein_coding
ENSMUSG00000010048	Ifrd2	5.51471	-0.100879	0.0920661	0.41615	0	-0.130199	0.028393	0.157236	0	6.59475	8.73338	0.508313	4.00976	0.230046	0.697073	others	0.218732	3.63071	0.595277	0.944396	others	0.0169024	8.75029	1	0	others	Ifrd2	interferon-related developmental regulator 2 [Source:MGI Symbol;Acc:MGI:1316708]	protein_coding	protein_coding
ENSMUSG00000010051	Hyal1	0.725843	0.326844	0.230543	0.629614	0	-0.371623	0.168413	0.445966	0	5.34591	4.87774	0.337888	4.66943	0.237542	0.703764	others	-0.0509937	4.1309	0.858129	0.982944	others	0.251241	5.12898	0.625508	0	others	Hyal1	hyaluronoglucosaminidase 1 [Source:MGI Symbol;Acc:MGI:96298]	protein_coding	protein_coding
ENSMUSG00000010054	Tusc2	3.53187	0.0135756	0.900475	1	0	0.138228	0.178526	0.460277	0	7.37834	5.85771	0.360548	4.65312	0.220575	0.688881	others	-0.0572685	4.07431	0.844391	0.981894	others	0.181726	6.03944	0.779618	0	others	Tusc2	tumor suppressor 2, mitochondrial calcium regulator [Source:MGI Symbol;Acc:MGI:1931086]	protein_coding	protein_coding
ENSMUSG00000010057	Nprl2	2.94697	-0.0825442	0.52309	0.860352	0	-0.17593	0.171391	0.45119	0	3.68791	7.28416	0.450105	4.41747	0.18198	0.648234	others	0.517113	4.55648	0.0884362	0.71262	others	0.144709	7.42887	0.886248	0	others	Nprl2	NPR2 like, GATOR1 complex subunit [Source:MGI Symbol;Acc:MGI:1914482]	protein_coding	protein_coding
ENSMUSG00000010064	Slc38a3	-0.325305	0.0262	0.993441	1	0	-0.640609	0.0313249	0.1678	0	2.93567	3.36377	-0.279859	3.56645	0.444684	0.830171	others	-0.328616	3.48788	0.329046	0.859425	others					others	Slc38a3	solute carrier family 38, member 3 [Source:MGI Symbol;Acc:MGI:1923507]	protein_coding	protein_coding
ENSMUSG00000010066	Cacna2d2	0.160187	0.254779	0.125512	0.48556	0	0.210942	0.197563	0.487218	0	3.32964	4.15598	-0.355498	3.25625	0.386965	0.805195	others	-0.537407	2.9967	0.170241	0.786588	others	-0.179922	3.97606	0.696275	0	others	Cacna2d2	calcium channel, voltage-dependent, alpha 2/delta subunit 2 [Source:MGI Symbol;Acc:MGI:1929813]	protein_coding	protein_coding
ENSMUSG00000010067	Rassf1	4.17695	0.00669107	0.954143	1	0	0.149325	0.120932	0.371231	0	3.0548	5.25944	0.947245	4.73819	0.0101844	0.203171	others	0.64336	4.34348	0.0709898	0.686854	others	0.141485	5.40093	0.843323	0	others	Rassf1	Ras association (RalGDS/AF-6) domain family member 1 [Source:MGI Symbol;Acc:MGI:1928386]	protein_coding	protein_coding
ENSMUSG00000010080	Epn3	-1.90192	-0.619445	0.167086	0.5479	0	-0.361028	0.478523	0.760358	0	3.00664	4.03397	0.734681	4.79819	0.0242592	0.308979	others	0.28687	4.18175	0.372727	0.863787	others					others	Epn3	epsin 3 [Source:MGI Symbol;Acc:MGI:1919139]	protein_coding	protein_coding
ENSMUSG00000010086	Rnf112	-0.952931	0.432096	0.274214	0.676052	0	0.441074	0.254378	0.557188	0	3.20842	3.48812	-0.0176013	3.52909	0.965548	0.99333	others	0.353808	4.07104	0.313789	0.858641	others					others	Rnf112	ring finger protein 112 [Source:MGI Symbol;Acc:MGI:106611]	protein_coding	protein_coding
ENSMUSG00000010095	Slc3a2	6.35767	-0.0331918	0.516062	0.855303	0	-0.125521	0.0147977	0.103755	0	11.4483	6.92592	2.13967	6.8922	4.24e-13	4.68e-10	CMTR1_enriched	0.861526	4.91463	0.00476495	0.328846	others	0.277104	7.20302	0.452831	0	others	Slc3a2	solute carrier family 3 (activators of dibasic and neutral amino acid transport), member 2 [Source:MGI Symbol;Acc:MGI:96955]	protein_coding	protein_coding
ENSMUSG00000010097	Nxf1	5.61425	-0.0561666	0.195661	0.586363	0	-0.0365298	0.402868	0.70034	0	8.26921	6.34491	0.384152	4.63618	0.206103	0.673592	others	-0.382546	3.57111	0.225726	0.828005	others	-0.0720221	6.27289	0.780175	0	others	Nxf1	nuclear RNA export factor 1 [Source:MGI Symbol;Acc:MGI:1858330]	protein_coding	protein_coding
ENSMUSG00000010110	Stx5a	4.22138	0.00924406	0.903804	1	0	-0.135558	0.0650986	0.259911	0	8.48273	6.28268	1.0637	4.9975	0.00298456	0.103454	others	0.582588	4.33404	0.0931047	0.720912	others	-0.169525	6.11316	0.48071	0	others	Stx5a	syntaxin 5A [Source:MGI Symbol;Acc:MGI:1928483]	protein_coding	protein_coding
ENSMUSG00000010122	Slc47a1	2.06178	-0.45669	0.000392948	0.0128211	-1	-0.0448249	0.722911	0.911343	0	3.38612	4.57533	0.336306	4.28701	0.322681	0.765097	others	0.148847	4.04321	0.643563	0.951918	others	-0.118195	4.45713	0.715726	0	others	Slc47a1	solute carrier family 47, member 1 [Source:MGI Symbol;Acc:MGI:1914723]	protein_coding	protein_coding
ENSMUSG00000010154	Spire2	2.42858	-0.217924	0.0540882	0.316964	0	-0.324614	0.00355521	0.039007	-1	4.3593	5.10883	0.4571	3.98115	0.271879	0.731712	others	-0.587648	2.56943	0.213193	0.821687	others	-0.0295183	5.07931	1	0	others	Spire2	spire type actin nucleation factor 2 [Source:MGI Symbol;Acc:MGI:2446256]	protein_coding	protein_coding
ENSMUSG00000010175	Prox1	-0.829558	0.270282	0.194842	0.585816	0	0.210853	0.329707	0.637885	0	3.41212	2.82817	0.195228	3.74242	0.635828	0.908609	others	-1.12216	2.00944	0.022421	0.517196	others					others	Prox1	prospero homeobox 1 [Source:MGI Symbol;Acc:MGI:97772]	protein_coding	protein_coding
ENSMUSG00000010277	2610507B11Rik	5.93128	0.0170417	0.607902	0.903296	0	0.00358963	0.924252	1	0	5.29399	5.93357	0.485684	4.40179	0.169859	0.635534	others	-0.268238	3.35968	0.468036	0.918331	others	-0.189808	5.74376	0.550598	0	others	2610507B11Rik	RIKEN cDNA 2610507B11 gene [Source:MGI Symbol;Acc:MGI:1919753]	protein_coding	protein_coding
ENSMUSG00000010290	AI597479	2.60475	-0.064308	0.526101	0.862278	0	0.0405647	0.681661	0.888481	0	6.35935	6.32513	0.118621	4.47601	0.678738	0.922985	others	-0.175495	4.06756	0.528386	0.92992	others	-0.0689213	6.25621	0.78257	0	others	AI597479	expressed sequence AI597479 [Source:MGI Symbol;Acc:MGI:2138299]	protein_coding	protein_coding
ENSMUSG00000010307	Tmem86a	-0.71194	-0.582386	0.152197	0.530132	0	-1.12488	0.0153086	0.106108	0	5.52711	4.38369	0.0978457	4.12987	0.767083	0.948089	others	0.313978	4.4599	0.279061	0.851974	others	-0.569667	3.81402	0.170299	0	others	Tmem86a	transmembrane protein 86A [Source:MGI Symbol;Acc:MGI:1915143]	protein_coding	protein_coding
ENSMUSG00000010342	Tex14	2.71682	-0.0696924	0.412205	0.792255	0	0.0611638	0.447225	0.736661	0	8.01633	6.13911	0.810655	4.84275	0.0138875	0.239033	others	0.424886	4.31909	0.187518	0.799363	others	-0.152972	5.98613	0.646252	0	others	Tex14	testis expressed gene 14 [Source:MGI Symbol;Acc:MGI:1933227]	protein_coding	protein_coding
ENSMUSG00000010358	Ifi35	1.64557	-0.144333	0.486827	0.837453	0	0.0227218	0.950304	1	0	4.4099	4.5546	0.640979	5.08383	0.0207988	0.291817	others	0.335774	4.67237	0.209504	0.816884	others	-0.339835	4.21477	0.484647	0	others	Ifi35	interferon-induced protein 35 [Source:MGI Symbol;Acc:MGI:1917360]	protein_coding	protein_coding
ENSMUSG00000010362	Rdm1	4.6576	0.126839	0.21645	0.610279	0	0.00290029	0.99476	1	0	13.2969	8.36306	2.13555	6.49247	1.99e-10	1.21e-07	CMTR1_enriched	0.831504	4.49666	0.0228788	0.520874	others	-0.302697	8.06036	0.490723	0	others	Rdm1	RAD52 motif 1 [Source:MGI Symbol;Acc:MGI:1913849]	protein_coding	protein_coding
ENSMUSG00000010376	Nedd8	5.52103	0.0393403	0.622554	0.91119	0	0.0184542	0.823577	0.959353	0	6.22667	9.0543	-0.0186593	3.41278	0.965181	0.99333	others	0.245338	3.7984	0.521661	0.925058	others	-0.33066	8.72364	0.285862	0	others	Nedd8	neural precursor cell expressed, developmentally down-regulated gene 8 [Source:MGI Symbol;Acc:MGI:97301]	protein_coding	protein_coding
ENSMUSG00000010392	Gosr1	3.08469	-0.0621427	0.448964	0.815849	0	0.0447146	0.567	0.819241	0	4.27679	4.52433	0.287468	4.36638	0.381782	0.801385	others	0.610095	4.87817	0.0273342	0.540019	others	0.157806	4.68214	0.710499	0	others	Gosr1	golgi SNAP receptor complex member 1 [Source:MGI Symbol;Acc:MGI:1858260]	protein_coding	protein_coding
ENSMUSG00000010406	Mrpl52	5.11582	0.0239341	0.871782	1	0	-0.0774621	0.534259	0.797582	0	7.21989	5.75009	0.666038	4.19022	0.101607	0.536624	others	0.319719	3.732	0.437722	0.891563	others	0.0145947	5.76469	0.951859	0	others	Mrpl52	mitochondrial ribosomal protein L52 [Source:MGI Symbol;Acc:MGI:1916086]	protein_coding	protein_coding
ENSMUSG00000010453	Kansl3	4.18172	-0.0574787	0.342448	0.739099	0	-0.0570144	0.338792	0.646465	0	5.89075	5.1046	0.059658	4.25701	0.847367	0.96872	others	-0.212193	3.88002	0.475529	0.918331	others	-0.148788	4.95581	0.73331	0	others	Kansl3	KAT8 regulatory NSL complex subunit 3 [Source:MGI Symbol;Acc:MGI:1918055]	protein_coding	protein_coding
ENSMUSG00000010461	Eya4	-2.25752	-0.00782547	1	1	0	-0.171247	0.814286	0.955548	0	2.53516	3.15123	0.560567	4.44209	0.110368	0.553302	others	0.0304656	3.7121	0.932013	0.99374	others					others	Eya4	EYA transcriptional coactivator and phosphatase 4 [Source:MGI Symbol;Acc:MGI:1337104]	protein_coding	protein_coding
ENSMUSG00000010476	Ebf3	-0.267972	-0.707307	0.0005561	0.0162742	-1	-0.464171	0.0220873	0.134516	0	2.0213	5.21919	0.523186	4.42189	0.139667	0.597763	others	-1.60243	1.62772	0.00102464	0.173978	others					others	Ebf3	early B cell factor 3 [Source:MGI Symbol;Acc:MGI:894289]	protein_coding	protein_coding
ENSMUSG00000010505	Myt1	-2.20305	0.111528	0.968201	1	0	-0.960816	0.0677665	0.266733	0	3.49464	4.02699	-0.310128	3.82888	0.334539	0.77279	others	-0.0448229	4.18594	0.872459	0.985189	others					others	Myt1	myelin transcription factor 1 [Source:MGI Symbol;Acc:MGI:1100535]	protein_coding	protein_coding
ENSMUSG00000010517	Faf1	4.96567	-0.0707462	0.134822	0.501219	0	-0.086044	0.0684885	0.268308	0	7.95344	5.88917	0.489281	4.4729	0.144489	0.60311	others	-0.552288	3.03907	0.146607	0.770561	others	-0.120679	5.76849	0.721085	0	others	Faf1	Fas-associated factor 1 [Source:MGI Symbol;Acc:MGI:109419]	protein_coding	protein_coding
ENSMUSG00000010529	Gm266	-0.249719	0.62002	0.199787	0.59195	0	-0.497592	0.392241	0.692232	0	4.12156	5.83265	0.865945	4.81588	0.0156254	0.253933	others	-0.500184	2.91108	0.230051	0.830393	others					others	Gm266	predicted gene 266 [Source:MGI Symbol;Acc:MGI:2685112]	protein_coding	protein_coding
ENSMUSG00000010538	Tsacc	3.10371	0.127045	0.53905	0.870483	0	-0.146473	0.493671	0.770783	0	9.24307	5.84013	0.730989	4.82496	0.0223919	0.300325	others	0.489344	4.51414	0.108558	0.735155	others					others	Tsacc	TSSK6 activating co-chaperone [Source:MGI Symbol;Acc:MGI:1924177]	protein_coding	protein_coding
ENSMUSG00000010554	Mettl16	3.72067	-0.135959	0.00609782	0.0859102	0	-0.068759	0.165915	0.442798	0	8.82049	5.53483	0.889281	5.15461	0.00312381	0.106538	others	0.492331	4.61105	0.0939523	0.721804	others	0.0125149	5.54735	1	0	others	Mettl16	methyltransferase like 16 [Source:MGI Symbol;Acc:MGI:1914743]	protein_coding	protein_coding
ENSMUSG00000010592	Dazl	2.75382	0.213776	0.0967015	0.426252	0	1.45028	8.27e-40	1.32e-35	1	2.21376	5.35092	0.656948	4.31034	0.0930116	0.520262	others	-0.156428	3.18999	0.714077	0.962504	others	0.00947774	5.36039	1	0	others	Dazl	deleted in azoospermia-like [Source:MGI Symbol;Acc:MGI:1342328]	protein_coding	protein_coding
ENSMUSG00000010607	Pigyl	3.2633	-0.00400806	1	1	0	-0.278385	0.12603	0.378932	0	4.46376	4.43951	0.0511608	4.14495	0.87467	0.974031	others	-0.437291	3.47147	0.175325	0.787287	others	-0.229266	4.21025	0.660175	0	others	Pigyl	phosphatidylinositol glycan anchor biosynthesis, class Y-like [Source:MGI Symbol;Acc:MGI:1913518]	protein_coding	protein_coding
ENSMUSG00000010608	Rbm25	6.72467	-0.0639287	0.218834	0.613241	0	-0.014615	0.779225	0.940819	0	6.21421	2.451	-0.0181944	2.99831	0.971228	0.994876	others	0.175752	3.28179	0.711851	0.962465	others	0.528668	2.97967	0.27051	0	others	Rbm25	RNA binding motif protein 25 [Source:MGI Symbol;Acc:MGI:1914289]	protein_coding	protein_coding
ENSMUSG00000010609	Psen2	1.35828	-0.148515	0.442352	0.811312	0	-0.112497	0.542921	0.802941	0	3.6127	2.40495	0.24311	4.53522	0.408609	0.817568	others	0.23954	4.55335	0.374409	0.863787	others					others	Psen2	presenilin 2 [Source:MGI Symbol;Acc:MGI:109284]	protein_coding	protein_coding
ENSMUSG00000010651	Acaa1b	0.43803	0.00502056	1	1	0	-0.852409	0.00619457	0.0578241	0	2.37902	4.81205	0.479949	4.32593	0.175467	0.641574	others	0.367599	4.19965	0.268592	0.851974	others	-0.152359	4.6597	1	0	others	Acaa1b	acetyl-Coenzyme A acyltransferase 1B [Source:MGI Symbol;Acc:MGI:3605455]	protein_coding	protein_coding
ENSMUSG00000010660	Plcd1	2.83981	0.0095553	0.958616	1	0	-0.240339	0.0298325	0.162361	0	2.92653	4.34055	0.204338	4.22014	0.551865	0.879883	others	0.114919	4.11113	0.708478	0.96206	others	-0.591939	3.74861	0.154908	0	others	Plcd1	phospholipase C, delta 1 [Source:MGI Symbol;Acc:MGI:97614]	protein_coding	protein_coding
ENSMUSG00000010663	Fads1	4.56235	0.101445	0.0981315	0.429588	0	0.114456	0.0603044	0.248472	0	5.76949	5.18086	0.430777	4.5394	0.196536	0.664869	others	-0.0182232	3.91994	0.953924	0.995196	others	0.0545466	5.2354	0.92535	0	others	Fads1	fatty acid desaturase 1 [Source:MGI Symbol;Acc:MGI:1923517]	protein_coding	protein_coding
ENSMUSG00000010721	Lmbr1	1.90213	-0.225209	0.0462461	0.290015	0	-0.229781	0.0364108	0.184162	0	7.0818	5.80499	0.935921	5.03002	0.00406284	0.121851	others	0.0365608	3.75364	0.917069	0.992401	others	-0.604589	5.2004	0.162299	0	others	Lmbr1	limb region 1 [Source:MGI Symbol;Acc:MGI:1861746]	protein_coding	protein_coding
ENSMUSG00000010751	Tnfrsf22	2.4552	0.173885	0.134044	0.499996	0	0.492901	9.23e-06	0.00042088	1	4.52842	4.3742	0.0088909	4.16294	0.977524	0.996853	others	-0.120381	3.98485	0.683449	0.959264	others	-0.410981	3.96322	0.256215	0	others	Tnfrsf22	tumor necrosis factor receptor superfamily, member 22 [Source:MGI Symbol;Acc:MGI:1930270]	protein_coding	protein_coding
ENSMUSG00000010755	Cars	5.39956	-0.195729	0.000341582	0.0115812	-1	-0.15426	0.00440551	0.0455176	-1	7.50247	5.52057	0.602009	4.4299	0.0969945	0.528527	others	0.665111	4.57479	0.0387584	0.599517	others	-0.552468	4.9681	0.0783697	0	others	Cars	cysteinyl-tRNA synthetase [Source:MGI Symbol;Acc:MGI:1351477]	protein_coding	protein_coding
ENSMUSG00000010760	Phlda2	4.42623	-0.179688	0.116865	0.468611	0	0.0237457	0.86316	0.978083	0	4.82128	4.00419	0.969811	4.37709	0.0255081	0.315651	others	0.460517	3.69148	0.306818	0.858641	others	-0.710256	3.29394	0.108157	0	others	Phlda2	pleckstrin homology like domain, family A, member 2 [Source:MGI Symbol;Acc:MGI:1202307]	protein_coding	protein_coding
ENSMUSG00000010825	Grid2ip	-0.258663	0.228912	0.376782	0.765534	0	-0.131268	0.622396	0.851745	0	2.66048	4.1028	-0.639372	3.25994	0.0842978	0.503699	others	-0.845719	2.9542	0.014776	0.457484	others					others	Grid2ip	glutamate receptor, ionotropic, delta 2 (Grid2) interacting protein 1 [Source:MGI Symbol;Acc:MGI:2176213]	protein_coding	protein_coding
ENSMUSG00000010830	Kdelr3	1.87048	-0.232505	0.21005	0.603383	0	-0.615357	0.0020579	0.0266568	-1	4.80453	4.7748	0.299425	4.26613	0.386299	0.8047	others	0.276777	4.26085	0.370909	0.863787	others	-0.0330435	4.74176	1	0	others	Kdelr3	KDEL (Lys-Asp-Glu-Leu) endoplasmic reticulum protein retention receptor 3 [Source:MGI Symbol;Acc:MGI:2145953]	protein_coding	protein_coding
ENSMUSG00000010911	Apip	3.49823	-0.0619603	0.689603	0.934329	0	0.103798	0.502382	0.776035	0	6.1616	5.80764	0.631745	4.71031	0.0529848	0.425461	others	-0.329722	3.36942	0.354769	0.863787	others	-0.0900838	5.71755	0.793294	0	others	Apip	APAF1 interacting protein [Source:MGI Symbol;Acc:MGI:1926788]	protein_coding	protein_coding
ENSMUSG00000010914	Pdhx	4.01818	-0.00675706	0.958156	1	0	-0.0440177	0.568719	0.820373	0	6.10622	5.85566	0.347022	4.55743	0.253665	0.714214	others	-0.354121	3.585	0.26478	0.851974	others	-0.444659	5.411	0.0845864	0	others	Pdhx	pyruvate dehydrogenase complex, component X [Source:MGI Symbol;Acc:MGI:1351627]	protein_coding	protein_coding
ENSMUSG00000010936	Vac14	5.47121	-0.0101103	0.861037	0.997566	0	-0.112459	0.0432502	0.203744	0	5.44794	5.64772	0.650397	4.94288	0.0264561	0.320285	others	0.283117	4.44015	0.326211	0.858641	others	-0.0874858	5.56023	0.942367	0	others	Vac14	Vac14 homolog (S. cerevisiae) [Source:MGI Symbol;Acc:MGI:2157980]	protein_coding	protein_coding
ENSMUSG00000011034	Slc5a1	-0.158766	-0.108898	0.645109	0.919199	0	0.0110106	1	1	0	2.18225	4.41745	0.259825	4.21049	0.441667	0.82874	others	0.180458	4.11951	0.566903	0.936926	others	-0.31637	4.10108	0.379586	0	others	Slc5a1	solute carrier family 5 (sodium/glucose cotransporter), member 1 [Source:MGI Symbol;Acc:MGI:107678]	protein_coding	protein_coding
ENSMUSG00000011096	Akt1s1	4.43186	-0.266654	2.34e-05	0.00145714	-1	-0.393662	4.95e-10	9.72e-08	-1	7.34637	4.98337	0.746371	4.44099	0.0532342	0.425785	others	0.677128	4.39488	0.0554997	0.649301	others	0.71335	5.69671	0.120339	0	others	Akt1s1	AKT1 substrate 1 (proline-rich) [Source:MGI Symbol;Acc:MGI:1914855]	protein_coding	protein_coding
ENSMUSG00000011114	Tbrg1	5.79113	0.0558152	0.308966	0.708532	0	-0.0889426	0.106251	0.346399	0	7.27914	5.52708	0.256537	4.48113	0.395865	0.810662	others	0.271349	4.52769	0.325883	0.858641	others	-0.092606	5.43448	0.676759	0	others	Tbrg1	transforming growth factor beta regulated gene 1 [Source:MGI Symbol;Acc:MGI:1100877]	protein_coding	protein_coding
ENSMUSG00000011148	Adssl1	-0.407785	-0.167505	0.770105	0.965438	0	0.0267079	1	1	0	3.10335	5.00062	0.397577	4.24306	0.273755	0.732694	others	-0.333082	3.23889	0.382587	0.869744	others	-0.385757	4.61486	0.387487	0	others	Adssl1	adenylosuccinate synthetase like 1 [Source:MGI Symbol;Acc:MGI:87947]	protein_coding	protein_coding
ENSMUSG00000011158	Brf1	4.53795	0.0134913	0.867955	0.99968	0	-0.0189077	0.820024	0.95837	0	5.59928	5.71697	0.604142	4.43228	0.0916043	0.518136	others	-0.379049	3.0748	0.350377	0.863787	others	0.12664	5.84361	1	0	others	Brf1	BRF1, RNA polymerase III transcription initiation factor 90 kDa subunit [Source:MGI Symbol;Acc:MGI:1919558]	protein_coding	protein_coding
ENSMUSG00000011179	Odc1	8.18987	-0.10783	0.0249988	0.205624	0	-0.0766758	0.110479	0.353723	0	9.88908	7.4856	1.24584	5.63947	2.66e-05	0.00383817	CMTR1_enriched	-0.534671	3.09286	0.151526	0.771549	others	-0.105384	7.38022	0.725775	0	others	Odc1	ornithine decarboxylase, structural 1 [Source:MGI Symbol;Acc:MGI:97402]	protein_coding	protein_coding
ENSMUSG00000011254	Thg1l	4.14319	-0.0498718	0.429567	0.802423	0	-0.104274	0.110889	0.354543	0	4.33817	5.28119	-0.13292	4.23704	0.643406	0.910752	others	-0.771095	3.36063	0.00985259	0.401054	others	-0.627962	4.65323	0.0862209	0	others	Thg1l	tRNA-histidine guanylyltransferase 1-like (S. cerevisiae) [Source:MGI Symbol;Acc:MGI:1913878]	protein_coding	protein_coding
ENSMUSG00000011256	Adam19	3.66602	0.10837	0.0584241	0.330364	0	0.144897	0.00997411	0.0794547	0	3.77875	4.47603	-0.0140091	3.41721	0.974701	0.99593	others	0.372801	3.98199	0.316154	0.858641	others	-0.464549	4.01148	0.188413	0	others	Adam19	a disintegrin and metallopeptidase domain 19 (meltrin beta) [Source:MGI Symbol;Acc:MGI:105377]	protein_coding	protein_coding
ENSMUSG00000011257	Pabpc4	6.52966	-0.205612	6.3e-07	7.57e-05	-1	-0.122981	0.00265467	0.0321607	-1	1.94135	3.46142	0.221902	4.43314	0.471639	0.842438	others	0.319761	4.59922	0.242722	0.833999	others	0.109052	3.57047	0.895157	0	others	Pabpc4	poly(A) binding protein, cytoplasmic 4 [Source:MGI Symbol;Acc:MGI:2385206]	protein_coding	protein_coding
ENSMUSG00000011263	Exoc3l2	-1.57834	-0.0854655	0.953443	1	0	-0.42612	0.347141	0.653795	0	2.20558	4.23439	0.35896	3.92797	0.377923	0.799163	others	0.292781	3.86533	0.439912	0.89175	others					others	Exoc3l2	exocyst complex component 3-like 2 [Source:MGI Symbol;Acc:MGI:1921713]	protein_coding	protein_coding
ENSMUSG00000011267	Zfp296	4.21799	-0.369437	6.68e-06	0.000528323	-1	-0.283466	0.000428767	0.00826851	-1	5.41861	5.8732	0.74632	4.97026	0.015832	0.255759	others	0.381381	4.47382	0.1986	0.810499	others	-0.228001	5.6452	0.456575	0	others	Zfp296	zinc finger protein 296 [Source:MGI Symbol;Acc:MGI:1926956]	protein_coding	protein_coding
ENSMUSG00000011305	Plin5	-0.199966	-0.435086	0.232644	0.631316	0	-0.356782	0.311795	0.620355	0	2.40638	4.43709	-0.316334	3.27419	0.438609	0.828107	others	0.191334	3.97591	0.573319	0.938285	others	0.0922997	4.52939	1	0	others	Plin5	perilipin 5 [Source:MGI Symbol;Acc:MGI:1914218]	protein_coding	protein_coding
ENSMUSG00000011306	Sugp1	5.01011	0.0132259	0.854255	0.996283	0	-0.014166	0.812081	0.954908	0	7.24517	6.47586	0.79992	4.68173	0.0236863	0.305986	others	0.559419	4.37713	0.0958953	0.722632	others	-0.0540258	6.42183	1	0	others	Sugp1	SURP and G patch domain containing 1 [Source:MGI Symbol;Acc:MGI:1917866]	protein_coding	protein_coding
ENSMUSG00000011349	Dmrtc2	-0.185602	0.620023	0.199787	0.59195	0	0.712888	0.0884696	0.311014	0	2.12388	4.40557	-0.397724	3.41183	0.28811	0.7395	others	0.17741	4.20274	0.559418	0.935469	others					others	Dmrtc2	doublesex and mab-3 related transcription factor like family C2 [Source:MGI Symbol;Acc:MGI:1918491]	protein_coding	protein_coding
ENSMUSG00000011382	Dhdh	1.88901	-0.171272	0.0823383	0.396388	0	-0.149205	0.134169	0.392622	0	5.78117	5.12012	0.36698	4.50574	0.240099	0.705364	others	0.534538	4.7902	0.0538825	0.645323	others	-0.44902	4.6711	0.266119	0	others	Dhdh	dihydrodiol dehydrogenase (dimeric) [Source:MGI Symbol;Acc:MGI:1919005]	protein_coding	protein_coding
ENSMUSG00000011427	Zfp790	2.04555	0.25743	0.0277781	0.217909	0	0.205589	0.0779044	0.290591	0	4.34502	5.42416	-0.208254	3.74244	0.547676	0.878381	others	0.335343	4.51759	0.239628	0.833363	others	-0.248643	5.17552	0.351566	0	others	Zfp790	zinc finger protein 790 [Source:MGI Symbol;Acc:MGI:1923431]	protein_coding	protein_coding
ENSMUSG00000011589	Fsd1	2.68577	0.0246894	0.888202	1	0	-0.255469	0.0342719	0.177213	0	3.76765	5.04027	-0.110293	3.64327	0.770761	0.950361	others	0.314167	4.25389	0.319165	0.858641	others	0.175807	5.21608	0.601948	0	others	Fsd1	fibronectin type 3 and SPRY domain-containing protein [Source:MGI Symbol;Acc:MGI:1934858]	protein_coding	protein_coding
ENSMUSG00000011658	Fuz	2.65584	-0.0126343	0.918822	1	0	-0.0149625	0.879321	0.985572	0	7.67475	5.53992	0.531435	4.74231	0.0852527	0.505472	others	0.488177	4.72057	0.0810037	0.699781	others	-0.228846	5.31108	0.358936	0	others	Fuz	fuzzy planar cell polarity protein [Source:MGI Symbol;Acc:MGI:1917550]	protein_coding	processed_transcript
ENSMUSG00000011751	Sptbn4	2.63444	-0.210215	0.0076597	0.0999112	0	-0.215376	0.00573318	0.0547835	0	3.87584	5.25232	0.223628	4.03347	0.535395	0.873304	others	0.589809	4.60082	0.0549632	0.646662	others	-0.170174	5.08215	0.895096	0	others	Sptbn4	spectrin beta, non-erythrocytic 4 [Source:MGI Symbol;Acc:MGI:1890574]	protein_coding	protein_coding
ENSMUSG00000011752	Pgam1	5.98755	0.022018	0.743152	0.953857	0	-0.000360183	0.999558	1	0	7.36356	5.62868	0.913559	4.96122	0.00584316	0.150308	others	-0.144818	3.46499	0.697279	0.961153	others	0.124771	5.75345	0.789518	0	others	Pgam1	phosphoglycerate mutase 1 [Source:MGI Symbol;Acc:MGI:97552]	protein_coding	protein_coding
ENSMUSG00000011831	Evi5	3.79064	0.0318316	0.627324	0.912647	0	0.0592539	0.369509	0.674519	0	3.71025	3.5656	-0.253191	3.81033	0.451924	0.83312	others	0.218863	4.47392	0.428006	0.891563	others					others	Evi5	ecotropic viral integration site 5 [Source:MGI Symbol;Acc:MGI:104736]	protein_coding	protein_coding
ENSMUSG00000011832	Evi5l	0.537287	0.449496	0.0619006	0.340227	0	0.183731	0.479803	0.761377	0	2.0956	5.27748	0.0408568	3.17974	0.931528	0.98466	others	-0.226732	2.82629	0.643162	0.951918	others	0.391427	5.66891	0.295749	0	others	Evi5l	ecotropic viral integration site 5 like [Source:MGI Symbol;Acc:MGI:2442167]	protein_coding	protein_coding
ENSMUSG00000011837	Snapc2	3.19671	0.0560685	0.719381	0.945969	0	-0.0477424	0.77478	0.938298	0	5.93911	4.68481	0.65548	4.86619	0.0297815	0.337074	others	-0.287148	3.54453	0.389556	0.878985	others	0.10058	4.78539	0.685192	0	others	Snapc2	small nuclear RNA activating complex, polypeptide 2 [Source:MGI Symbol;Acc:MGI:1914861]	protein_coding	protein_coding
ENSMUSG00000011877	Git1	5.08993	0.00941324	0.875878	1	0	-0.031091	0.571776	0.821567	0	3.67368	5.34907	0.736839	4.50868	0.0505855	0.41847	others	-1.34066	1.73832	0.00887111	0.388501	others	-0.288958	5.06012	0.618857	0	others	Git1	GIT ArfGAP 1 [Source:MGI Symbol;Acc:MGI:1927140]	protein_coding	protein_coding
ENSMUSG00000011884	Gltp	3.85254	0.00520258	0.980285	1	0	-0.00734312	0.976656	1	0	3.68851	5.20463	0.101764	3.92952	0.777868	0.952706	others	-0.160464	3.57298	0.645617	0.952176	others	-0.337305	4.86732	0.443001	0	others	Gltp	glycolipid transfer protein [Source:MGI Symbol;Acc:MGI:1929253]	protein_coding	protein_coding
ENSMUSG00000011958	Bnip2	4.51418	0.171695	0.0133458	0.139656	0	-0.0216743	0.774904	0.938311	0	5.44962	5.82402	0.184596	4.47677	0.539955	0.874943	others	-0.365956	3.71358	0.222782	0.82719	others	0.575509	6.39953	0.123278	0	others	Bnip2	BCL2/adenovirus E1B interacting protein 2 [Source:MGI Symbol;Acc:MGI:109327]	protein_coding	protein_coding
ENSMUSG00000011960	Ccnt1	4.41433	-0.00285106	0.969275	1	0	0.0434909	0.364595	0.669425	0	4.52851	4.72389	-0.0977505	4.2845	0.732445	0.940277	others	0.499557	5.16416	0.036852	0.588742	others	0.149595	4.87349	1	0	others	Ccnt1	cyclin T1 [Source:MGI Symbol;Acc:MGI:1328363]	protein_coding	protein_coding
ENSMUSG00000012017	Scarf2	0.260349	0.512578	0.0318297	0.236083	0	0.719031	0.00194246	0.0255942	1	2.9915	4.3353	-0.138426	3.86169	0.687869	0.92614	others	-0.734656	3.04889	0.0345472	0.582922	others	-0.0667544	4.26855	0.912756	0	others	Scarf2	scavenger receptor class F, member 2 [Source:MGI Symbol;Acc:MGI:1858430]	protein_coding	protein_coding
ENSMUSG00000012076	Brms1l	3.45319	0.091071	0.25812	0.658943	0	-0.0729536	0.356847	0.662647	0	7.5653	5.84243	0.712709	4.6629	0.0387538	0.372657	others	0.0326174	3.71439	0.927273	0.99293	others	-0.435209	5.40722	0.117942	0	others	Brms1l	breast cancer metastasis-suppressor 1-like [Source:MGI Symbol;Acc:MGI:1196337]	protein_coding	protein_coding
ENSMUSG00000012114	Med15	4.67825	-0.0153301	0.788337	0.972059	0	-0.115471	0.0389451	0.191353	0	1.69706	2.6208	-0.410032	3.94724	0.164228	0.627339	others	-0.43551	3.88896	0.108356	0.735155	others	-0.0830557	2.53774	0.712341	0	others	Med15	mediator complex subunit 15 [Source:MGI Symbol;Acc:MGI:2137379]	protein_coding	protein_coding
ENSMUSG00000012117	Dhdds	3.31625	-0.0981313	0.324192	0.723168	0	-0.223515	0.0214174	0.132467	0	7.4383	6.00625	0.388732	4.87886	0.148807	0.608192	others	0.521568	5.11327	0.0336047	0.579867	others	0.253202	6.25945	0.577385	0	others	Dhdds	dehydrodolichyl diphosphate synthase [Source:MGI Symbol;Acc:MGI:1914672]	protein_coding	protein_coding
ENSMUSG00000012123	Crybg2	1.02019	-0.52235	0.00145985	0.0325559	-1	-0.316508	0.0530075	0.230323	0	1.92766	4.7133	0.366544	4.50522	0.242032	0.706885	others	-0.346871	3.51721	0.291757	0.85809	others					others	Crybg2	crystallin beta-gamma domain containing 2 [Source:MGI Symbol;Acc:MGI:1334463]	protein_coding	protein_coding
ENSMUSG00000012126	Ubxn11	2.14471	-0.503797	0.000328816	0.011286	-1	-0.536115	9.23e-05	0.00260948	-1	3.87805	5.40178	0.342455	4.69942	0.227974	0.694751	others	-0.135958	4.03391	0.636024	0.949825	others	-0.434915	4.96687	0.121683	0	others	Ubxn11	UBX domain protein 11 [Source:MGI Symbol;Acc:MGI:1914836]	protein_coding	processed_transcript
ENSMUSG00000012282	Wnt8a	2.38469	0.184483	0.317492	0.71559	0	0.211016	0.251354	0.553437	0	3.05603	3.7295	-0.0376993	3.67646	0.921102	0.981713	others	0.323572	4.20281	0.318496	0.858641	others	0.140941	3.87045	0.776314	0	others	Wnt8a	wingless-type MMTV integration site family, member 8A [Source:MGI Symbol;Acc:MGI:107924]	protein_coding	protein_coding
ENSMUSG00000012296	Tjap1	4.9032	0.128247	0.0399938	0.269987	0	-0.0509548	0.405215	0.702693	0	6.2118	5.02427	0.446881	4.72575	0.144384	0.602814	others	0.0579554	4.18944	0.8424	0.981894	others	0.103648	5.12791	0.785046	0	others	Tjap1	tight junction associated protein 1 [Source:MGI Symbol;Acc:MGI:1921344]	protein_coding	protein_coding
ENSMUSG00000012396	Nanog	4.98189	-0.585792	9.85e-07	0.000108791	-1	-0.568882	1.88e-06	0.000114526	-1	5.26443	6.20117	0.163363	4.88723	0.514222	0.862367	others	0.0776163	4.77675	0.741947	0.966991	others	-0.529343	5.67183	0.0553008	0	others	Nanog	Nanog homeobox [Source:MGI Symbol;Acc:MGI:1919200]	protein_coding	protein_coding
ENSMUSG00000012405	Rpl15	6.69691	-0.120201	0.00440019	0.0699043	0	-0.101942	0.0155635	0.107102	0	9.4219	7.34903	0.900964	5.34396	0.00129051	0.0616972	others	0.42859	4.6846	0.121409	0.7477	others	-0.212853	7.13618	0.385143	0	ribo	Rpl15	ribosomal protein L15 [Source:MGI Symbol;Acc:MGI:1913730]	protein_coding	protein_coding
ENSMUSG00000012422	Tmem167	3.55939	-0.0346718	0.568032	0.88459	0	-0.0386399	0.545434	0.804882	0	6.3852	4.32514	0.30138	4.2686	0.368543	0.794653	others	0.21452	4.1694	0.4933	0.918331	others					others	Tmem167	transmembrane protein 167 [Source:MGI Symbol;Acc:MGI:1913324]	protein_coding	protein_coding
ENSMUSG00000012428	Steap4	-1.54267	0.21337	0.760985	0.960763	0	0.811161	0.0930479	0.320027	0	4.1849	4.34986	0.243206	4.27491	0.460707	0.835834	others	0.527292	4.72341	0.0637751	0.67235	others	0.616662	4.96653	0.376405	0	others	Steap4	STEAP family member 4 [Source:MGI Symbol;Acc:MGI:1923560]	protein_coding	protein_coding
ENSMUSG00000012429	Mplkip	3.65583	0.178332	0.024367	0.202156	0	0.178517	0.0217572	0.133594	0	7.78984	6.09393	1.40129	5.24714	0.000195003	0.0169595	CMTR1_enriched	0.223009	3.54734	0.604625	0.94441	others	-0.185035	5.9089	0.493686	0	others	Mplkip	M-phase specific PLK1 intereacting protein [Source:MGI Symbol;Acc:MGI:1913558]	protein_coding	protein_coding
ENSMUSG00000012443	Kif11	5.36919	0.0337193	0.525915	0.862278	0	0.0794406	0.126863	0.379792	0	8.31396	5.90955	0.0962098	4.30658	0.754127	0.945087	others	-0.425844	3.58507	0.167671	0.785428	others	-0.00607092	5.90348	0.939096	0	others	Kif11	kinesin family member 11 [Source:MGI Symbol;Acc:MGI:1098231]	protein_coding	protein_coding
ENSMUSG00000012483	Rpa3	4.65189	-0.106614	0.366058	0.757031	0	-0.194416	0.096432	0.327214	0	3.63944	4.91735	0.411458	4.36211	0.227426	0.694144	others	0.250473	4.16001	0.43298	0.891563	others	0.0908743	5.00822	1	0	others	Rpa3	replication protein A3 [Source:MGI Symbol;Acc:MGI:1915490]	protein_coding	protein_coding
ENSMUSG00000012519	Mlkl	0.158508	0.396893	0.198686	0.590417	0	0.279895	0.405666	0.70291	0	3.8879	4.08742	0.162786	4.04495	0.643499	0.910752	others	0.182644	4.09236	0.567384	0.937458	others					others	Mlkl	mixed lineage kinase domain-like [Source:MGI Symbol;Acc:MGI:1921818]	protein_coding	protein_coding
ENSMUSG00000012535	Tnpo3	6.03151	-0.109944	0.00943233	0.112734	0	0.0465991	0.27161	0.575989	0	6.91603	6.4085	0.671947	4.63892	0.0509314	0.419727	others	0.654774	4.66626	0.0334386	0.579055	others	-0.293564	6.11494	0.321044	0	others	Tnpo3	transportin 3 [Source:MGI Symbol;Acc:MGI:1196412]	protein_coding	protein_coding
ENSMUSG00000012609	Ttll5	3.91548	-0.000436749	1	1	0	-0.160294	0.00869328	0.0725063	0	4.47905	6.11246	0.134287	4.4525	0.645671	0.911727	others	-0.607586	3.43043	0.0481855	0.629121	others	0.112956	6.22541	0.943201	0	others	Ttll5	tubulin tyrosine ligase-like family, member 5 [Source:MGI Symbol;Acc:MGI:2443657]	protein_coding	processed_transcript
ENSMUSG00000012640	Zfp715	2.32219	0.214288	0.0407393	0.272265	0	0.266427	0.00900062	0.0744186	0	4.69093	4.91327	0.363366	4.47243	0.262098	0.722309	others	0.29061	4.39656	0.3241	0.858641	others	0.210748	5.12401	0.680034	0	others	Zfp715	zinc finger protein 715 [Source:MGI Symbol;Acc:MGI:1917180]	protein_coding	protein_coding
ENSMUSG00000012705	Retn	0.0814902	0.171095	0.897019	1	0	0.721774	0.145998	0.410898	0	3.5406	3.93692	0.0637353	4.18755	0.841549	0.96872	others	-0.269545	3.7265	0.382978	0.870025	others					others	Retn	resistin [Source:MGI Symbol;Acc:MGI:1888506]	protein_coding	protein_coding
ENSMUSG00000012819	Cdh23	-1.93585	0.451725	0.117476	0.470113	0	0.396475	0.162004	0.437504	0	2.01842	3.83751	0.3363	4.2876	0.336679	0.774303	others	0.481661	4.53474	0.110441	0.740091	others					others	Cdh23	cadherin 23 (otocadherin) [Source:MGI Symbol;Acc:MGI:1890219]	protein_coding	protein_coding
ENSMUSG00000012848	Rps5	9.73898	-0.0303653	0.477963	0.83355	0	-0.177023	3.61e-05	0.00126621	-1	10.9191	7.45569	1.36156	5.88526	1.64e-06	0.000387847	CMTR1_enriched	0.466939	4.57343	0.113945	0.744638	others	-0.00650999	7.44918	0.939542	0	ribo	Rps5	ribosomal protein S5 [Source:MGI Symbol;Acc:MGI:1097682]	protein_coding	protein_coding
ENSMUSG00000012889	Podnl1	-0.847648	-0.268688	0.655056	0.923278	0	0.652605	0.16852	0.445966	0	2.49558	4.5505	0.0472792	3.94643	0.89228	0.974975	others	0.0805678	4.00454	0.799544	0.975124	others					others	Podnl1	podocan-like 1 [Source:MGI Symbol;Acc:MGI:2685352]	protein_coding	protein_coding
ENSMUSG00000013033	Adgrl1	5.23368	0.0266852	0.610781	0.903817	0	0.0312728	0.551547	0.809961	0	2.17999	5.31979	0.943841	4.02267	0.0549643	0.430993	others	-0.176085	2.50596	0.760249	0.969834	others	-0.134587	5.18521	0.748196	0	others	Adgrl1	adhesion G protein-coupled receptor L1 [Source:MGI Symbol;Acc:MGI:1929461]	protein_coding	protein_coding
ENSMUSG00000013076	Amotl1	2.49293	0.131905	0.0689068	0.359212	0	-0.00552374	0.929353	1	0	3.13115	3.94383	-0.0180631	3.99843	0.956729	0.992477	others	0.481506	4.73784	0.0821239	0.70246	others	0.257088	4.20092	0.605836	0	others	Amotl1	angiomotin-like 1 [Source:MGI Symbol;Acc:MGI:1922973]	protein_coding	protein_coding
ENSMUSG00000013089	Etv5	6.32989	-0.0401018	0.338069	0.735149	0	-0.0702265	0.0919796	0.31778	0	8.24617	6.48591	0.86362	4.65455	0.0217407	0.297001	others	-0.0369805	3.39527	0.927717	0.99314	others	-0.431154	6.05476	0.15483	0	others	Etv5	ets variant 5 [Source:MGI Symbol;Acc:MGI:1096867]	protein_coding	protein_coding
ENSMUSG00000013150	Gfod2	1.9038	-0.0214648	0.828497	0.987427	0	-0.21445	0.0286226	0.158097	0	4.55942	3.91536	0.447744	4.38109	0.192892	0.661396	others	-0.0820296	3.65128	0.813927	0.977759	others	0.265026	4.18039	0.462788	0	others	Gfod2	glucose-fructose oxidoreductase domain containing 2 [Source:MGI Symbol;Acc:MGI:1917825]	protein_coding	protein_coding
ENSMUSG00000013155	Enkd1	4.48674	0.211579	0.00578271	0.0834233	0	0.102245	0.181188	0.463346	0	4.49281	6.14728	0.563886	4.44605	0.11293	0.558092	others	0.0343332	3.71659	0.923491	0.99288	others	-0.173141	5.97414	0.624694	0	others	Enkd1	enkurin domain containing 1 [Source:MGI Symbol;Acc:MGI:2142593]	protein_coding	protein_coding
ENSMUSG00000013160	Atp6v0d1	4.97081	-0.070357	0.262079	0.662829	0	-0.187152	0.00233251	0.0294094	-1	6.25479	5.35201	0.603555	4.43209	0.0958503	0.526705	others	0.0689982	3.69723	0.851138	0.982631	others	-0.191278	5.16073	0.497792	0	others	Atp6v0d1	ATPase, H+ transporting, lysosomal V0 subunit D1 [Source:MGI Symbol;Acc:MGI:1201778]	protein_coding	protein_coding
ENSMUSG00000013236	Ptprs	5.48924	0.0878846	0.079692	0.389565	0	0.0504704	0.3154	0.623585	0	3.87049	5.1202	0.565051	4.2191	0.159382	0.620711	others	-0.0380427	3.3945	0.925666	0.99288	others	-0.417651	4.70255	0.269228	0	others	Ptprs	protein tyrosine phosphatase, receptor type, S [Source:MGI Symbol;Acc:MGI:97815]	protein_coding	protein_coding
ENSMUSG00000013275	Slc41a1	2.78745	-0.0316717	0.655666	0.923502	0	-0.0641736	0.389037	0.690302	0	6.91759	5.60155	0.261706	4.63175	0.35427	0.786484	others	0.0385937	4.32895	0.887311	0.987691	others	0.0464642	5.64802	0.941437	0	others	Slc41a1	solute carrier family 41, member 1 [Source:MGI Symbol;Acc:MGI:2444823]	protein_coding	protein_coding
ENSMUSG00000013367	Iglon5	-0.224044	-0.0424007	0.966015	1	0	-0.107608	0.777514	0.940018	0	1.50867	3.3429	0.458159	4.02636	0.258165	0.719027	others	-0.217811	3.10597	0.614446	0.945078	others					others	Iglon5	IgLON family member 5 [Source:MGI Symbol;Acc:MGI:2686277]	protein_coding	protein_coding
ENSMUSG00000013415	Igf2bp1	7.22571	-0.00462866	0.89927	1	0	-0.0704311	0.052351	0.228544	0	5.96455	6.05247	1.0047	4.48325	0.0179313	0.270706	others	0.237365	3.41965	0.605541	0.944539	others	-0.434411	5.61806	0.241201	0	others	Igf2bp1	insulin-like growth factor 2 mRNA binding protein 1 [Source:MGI Symbol;Acc:MGI:1890357]	protein_coding	protein_coding
ENSMUSG00000013419	Zfp651	1.16227	0.077102	0.553279	0.876472	0	0.0722686	0.581272	0.826188	0	5.67355	5.53178	0.285859	4.18502	0.411746	0.817568	others	-0.0764349	3.69103	0.82361	0.97881	others					others	Zfp651	zinc finger protein 651 [Source:MGI Symbol;Acc:MGI:2670992]	protein_coding	protein_coding
ENSMUSG00000013465	Nelfb	4.61509	-0.0765162	0.157758	0.537493	0	-0.155505	0.00407178	0.042961	-1	5.81727	4.98908	0.44117	4.66569	0.144623	0.603241	others	0.200626	4.34627	0.488866	0.918331	others	0.0405032	5.02959	1	0	others	Nelfb	negative elongation factor complex member B [Source:MGI Symbol;Acc:MGI:1931035]	protein_coding	protein_coding
ENSMUSG00000013495	Tmem175	1.50125	0.159978	0.203998	0.596045	0	0.0353332	0.764456	0.931852	0	6.84439	6.33459	-0.00153425	3.88017	0.996569	0.999172	others	-0.779617	2.82938	0.040552	0.605015	others	-0.720002	5.61459	0.0679884	0	others	Tmem175	transmembrane protein 175 [Source:MGI Symbol;Acc:MGI:1919642]	protein_coding	protein_coding
ENSMUSG00000013523	Bcas1	0.235476	0.0567297	0.900572	1	0	0.459084	0.0581259	0.243251	0	2.49624	4.01227	0.253972	3.82259	0.527184	0.86971	others	0.158309	3.7114	0.679207	0.957964	others	-0.184546	3.82772	0.78447	0	others	Bcas1	breast carcinoma amplified sequence 1 [Source:MGI Symbol;Acc:MGI:1924210]	protein_coding	protein_coding
ENSMUSG00000013539	Tango2	3.07282	0.0804245	0.53472	0.868163	0	-0.0526935	0.700736	0.900069	0	3.12204	5.5458	0.274868	4.2909	0.408592	0.817568	others	-0.479604	3.2543	0.173029	0.787287	others	-1.26992	4.27588	0.0323763	-1	others	Tango2	transport and golgi organization 2 [Source:MGI Symbol;Acc:MGI:101825]	protein_coding	protein_coding
ENSMUSG00000013584	Aldh1a2	-0.425847	-0.126787	0.793329	0.97402	0	0.0817961	0.863394	0.978083	0	3.38909	5.60117	0.788723	4.21959	0.0640815	0.457591	others	-0.0826186	3.023	0.862363	0.984243	others					others	Aldh1a2	aldehyde dehydrogenase family 1, subfamily A2 [Source:MGI Symbol;Acc:MGI:107928]	protein_coding	protein_coding
ENSMUSG00000013593	Ndufs2	6.14743	-0.0291077	0.530501	0.865045	0	-0.160818	0.000582551	0.0106319	-1	3.11755	3.98296	0.324762	4.20691	0.359177	0.789529	others	0.185362	4.03312	0.57345	0.938414	others					others	Ndufs2	NADH:ubiquinone oxidoreductase core subunit S2 [Source:MGI Symbol;Acc:MGI:2385112]	protein_coding	protein_coding
ENSMUSG00000013611	Snx31	-1.41233	-0.431436	0.364623	0.755954	0	-0.354446	0.529504	0.794017	0	3.84236	4.00735	-0.0474657	3.98471	0.887547	0.974031	others	-0.106483	3.90401	0.728046	0.964525	others					others	Snx31	sorting nexin 31 [Source:MGI Symbol;Acc:MGI:1913946]	protein_coding	protein_coding
ENSMUSG00000013622	Atraid	3.42316	-0.0604368	0.675038	0.929298	0	0.0208181	0.900735	0.99399	0	7.61356	6.47571	1.37646	5.60105	1.23e-05	0.00202453	CMTR1_enriched	0.576854	4.44075	0.0789334	0.69869	others	-0.550403	5.9253	0.107477	0	others	Atraid	all-trans retinoic acid induced differentiation factor [Source:MGI Symbol;Acc:MGI:1918918]	protein_coding	protein_coding
ENSMUSG00000013629	Cad	6.47077	-0.047978	0.292962	0.694952	0	-0.153442	0.000765745	0.0129497	-1	5.93974	5.44398	0.44437	4.34391	0.205986	0.673538	others	0.478598	4.43334	0.127539	0.756759	others	-0.0266287	5.41735	0.812696	0	others	Cad	carbamoyl-phosphate synthetase 2, aspartate transcarbamylase, and dihydroorotase [Source:MGI Symbol;Acc:MGI:1916969]	protein_coding	protein_coding
ENSMUSG00000013646	Sh3bp5l	2.71766	0.00983948	0.911589	1	0	0.148643	0.0343861	0.177442	0	6.67015	5.20442	0.563338	4.5148	0.109484	0.551253	others	0.325069	4.20549	0.316212	0.858641	others	0.188805	5.39322	0.606485	0	others	Sh3bp5l	SH3 binding domain protein 5 like [Source:MGI Symbol;Acc:MGI:1933124]	protein_coding	processed_transcript
ENSMUSG00000013662	Atad1	4.69673	-0.0797833	0.131875	0.495563	0	-0.0366951	0.481282	0.761993	0	8.60585	5.47622	0.13157	4.25533	0.679475	0.923267	others	-0.239909	3.74278	0.439899	0.89175	others	-0.0772811	5.39894	0.770205	0	others	Atad1	ATPase family, AAA domain containing 1 [Source:MGI Symbol;Acc:MGI:1915229]	protein_coding	protein_coding
ENSMUSG00000013663	Pten	5.31827	-0.0419416	0.410376	0.790381	0	-0.00302523	0.956219	1	0	5.86707	5.90774	0.963379	4.84474	0.00851706	0.183526	others	-0.135266	3.29693	0.740264	0.966756	others	-0.242817	5.66492	0.422837	0	others	Pten	phosphatase and tensin homolog [Source:MGI Symbol;Acc:MGI:109583]	protein_coding	protein_coding
ENSMUSG00000013698	Pea15a	3.77823	0.197366	0.0246082	0.203112	0	0.0481201	0.598127	0.837271	0	5.97941	4.25482	0.562395	4.54608	0.0911239	0.51731	others	0.0387427	3.82251	0.90923	0.990697	others	0.344002	4.59882	0.237363	0	others	Pea15a	phosphoprotein enriched in astrocytes 15A [Source:MGI Symbol;Acc:MGI:104799]	protein_coding	protein_coding
ENSMUSG00000013701	Timm23	5.82752	-0.104636	0.0648227	0.347796	0	-0.0307249	0.586947	0.830227	0	6.43595	6.32177	0.404005	4.80999	0.163481	0.626151	others	-0.16168	4.01932	0.571551	0.937978	others	-0.0740006	6.24777	0.675682	0	others	Timm23	translocase of inner mitochondrial membrane 23 [Source:MGI Symbol;Acc:MGI:1858317]	protein_coding	protein_coding
ENSMUSG00000013736	Trnt1	5.05345	-0.072529	0.260587	0.661018	0	0.0702844	0.267708	0.572078	0	6.31843	4.26924	-0.0210656	3.73228	0.956443	0.992477	others	0.350616	4.27618	0.269558	0.851974	others	0.0756439	4.34488	0.75457	0	others	Trnt1	tRNA nucleotidyl transferase, CCA-adding, 1 [Source:MGI Symbol;Acc:MGI:1917297]	protein_coding	protein_coding
ENSMUSG00000013766	Ly6g6e	0.911635	-0.428979	0.186844	0.574638	0	-0.583015	0.0864952	0.307311	0	4.60184	4.78183	0.292919	4.0268	0.432243	0.825177	others	0.505302	4.3695	0.123182	0.7477	others	-0.8984	3.88343	0.0292332	-1	others	Ly6g6e	lymphocyte antigen 6 complex, locus G6E [Source:MGI Symbol;Acc:MGI:1917524]	protein_coding	protein_coding
ENSMUSG00000013787	Ehmt2	5.04729	-0.225607	2.49e-05	0.00153159	-1	-0.150333	0.00429022	0.0446445	-1	5.93215	6.70559	0.231198	3.70954	0.582349	0.890512	others	-0.217179	3.10666	0.615459	0.945965	others	-0.199478	6.50611	0.41013	0	others	Ehmt2	euchromatic histone lysine N-methyltransferase 2 [Source:MGI Symbol;Acc:MGI:2148922]	protein_coding	protein_coding
ENSMUSG00000013822	Elof1	4.84295	0.0241421	0.804072	0.978115	0	-0.0712763	0.4242	0.719187	0	5.03163	4.78661	0.367921	4.5068	0.245306	0.708123	others	0.231451	4.33686	0.432089	0.891563	others	-0.0143792	4.77223	0.921973	0	others	Elof1	ELF1 homolog, elongation factor 1 [Source:MGI Symbol;Acc:MGI:1913376]	protein_coding	protein_coding
ENSMUSG00000013833	Med16	3.87101	-0.0556139	0.458814	0.82223	0	-0.0234227	0.758298	0.928788	0	7.67904	5.45791	0.600298	4.49923	0.0928359	0.520059	others	0.229561	3.99728	0.502618	0.919922	others	-0.045408	5.4125	1	0	others	Med16	mediator complex subunit 16 [Source:MGI Symbol;Acc:MGI:2158394]	protein_coding	protein_coding
ENSMUSG00000013846	St3gal1	-1.60349	0.445789	0.226862	0.624563	0	0.0692529	0.890203	0.989193	0	3.96575	5.00759	0.606608	4.32082	0.106532	0.545484	others	-0.193121	3.2188	0.64012	0.950757	others					others	St3gal1	ST3 beta-galactoside alpha-2,3-sialyltransferase 1 [Source:MGI Symbol;Acc:MGI:98304]	protein_coding	protein_coding
ENSMUSG00000013858	Tmem259	5.61989	0.0135514	0.812363	0.981795	0	-0.0458682	0.388396	0.689532	0	6.09478	5.29433	-0.137105	3.29455	0.751934	0.944668	others	0.201865	3.77453	0.594153	0.944396	others	-0.269725	5.02461	0.413509	0	others	Tmem259	transmembrane protein 259 [Source:MGI Symbol;Acc:MGI:2177957]	protein_coding	protein_coding
ENSMUSG00000013878	Rnf170	0.736703	0.00865045	0.997615	1	0	0.0997032	0.627879	0.855387	0	5.96258	6.45666	1.25868	5.33692	0.000338704	0.0250202	CMTR1_enriched	-1.83153	1.19236	0.000823417	0.158968	others	-0.121259	6.3354	0.623029	0	others	Rnf170	ring finger protein 170 [Source:MGI Symbol;Acc:MGI:1924983]	protein_coding	protein_coding
ENSMUSG00000013921	Clip3	2.84233	0.269677	0.00594042	0.0849846	0	0.119617	0.233229	0.532434	0	3.77993	4.13131	0.520502	4.34861	0.144444	0.603018	others	0.53631	4.41602	0.0993928	0.727116	others					others	Clip3	CAP-GLY domain containing linker protein 3 [Source:MGI Symbol;Acc:MGI:1923936]	protein_coding	protein_coding
ENSMUSG00000013973	Dedd	4.17489	-0.220869	0.000508109	0.0153546	-1	-0.137569	0.0266475	0.150954	0	7.65819	6.32409	0.445043	4.34431	0.198919	0.666135	others	-0.429666	3.14182	0.26144	0.851974	others	-0.190032	6.13405	0.416183	0	others	Dedd	death effector domain-containing [Source:MGI Symbol;Acc:MGI:1333874]	protein_coding	protein_coding
ENSMUSG00000013997	Nit1	2.39552	0.166336	0.138365	0.506331	0	0.0627141	0.614636	0.847431	0	8.43813	6.10732	-0.0629192	3.93762	0.85244	0.96872	others	-0.605169	3.195	0.0774385	0.697051	others	-0.582544	5.52478	0.0569407	0	others	Nit1	nitrilase 1 [Source:MGI Symbol;Acc:MGI:1350916]	protein_coding	protein_coding
ENSMUSG00000014030	Pax5	-1.79038	-0.0309339	0.985978	1	0	0.0143951	1	1	0	2.76283	4.09528	-0.558753	3.23314	0.154484	0.615494	others	0.0184993	4.00229	0.952324	0.994985	others					others	Pax5	paired box 5 [Source:MGI Symbol;Acc:MGI:97489]	protein_coding	protein_coding
ENSMUSG00000014039	Prdm15	2.93429	0.0566191	0.334972	0.732232	0	-0.0169186	0.787306	0.944925	0	3.54514	7.17438	0.335901	4.04991	0.377039	0.798636	others	-1.13774	2.09335	0.0156382	0.467273	others	0.201762	7.37614	0.631843	0	others	Prdm15	PR domain containing 15 [Source:MGI Symbol;Acc:MGI:1930121]	protein_coding	protein_coding
ENSMUSG00000014074	Rnf168	3.70882	-0.0339003	0.582427	0.89232	0	-0.0228074	0.717073	0.909464	0	6.59986	6.34339	0.424142	4.76819	0.139676	0.597763	others	-0.0539748	4.10277	0.851646	0.982631	others	-0.177186	6.16621	0.470136	0	others	Rnf168	ring finger protein 168 [Source:MGI Symbol;Acc:MGI:1917488]	protein_coding	protein_coding
ENSMUSG00000014075	Tctex1d2	2.66785	-0.178279	0.397829	0.780597	0	0.0536555	0.826897	0.961227	0	5.92443	4.25135	0.0633944	4.18783	0.8418	0.96872	others	0.371476	4.65179	0.174982	0.787287	others	0.0718863	4.32324	1	0	others	Tctex1d2	Tctex1 domain containing 2 [Source:MGI Symbol;Acc:MGI:1913311]	protein_coding	protein_coding
ENSMUSG00000014077	Chp1	3.55866	0.0820842	0.301249	0.701835	0	0.232546	0.00199446	0.0260123	1	4.52785	5.00692	0.086875	4.08677	0.793663	0.955389	others	0.233985	4.31339	0.432095	0.891563	others	-0.785987	4.22093	0.073148	0	others	Chp1	calcineurin-like EF hand protein 1 [Source:MGI Symbol;Acc:MGI:1927185]	protein_coding	protein_coding
ENSMUSG00000014158	Trpv4	-0.73562	0.470092	0.190991	0.580207	0	-0.0532955	0.982487	1	0	2.7086	4.55618	0.425496	4.13942	0.258476	0.719363	others	-0.394882	3.01721	0.34154	0.863787	others					others	Trpv4	transient receptor potential cation channel, subfamily V, member 4 [Source:MGI Symbol;Acc:MGI:1926945]	protein_coding	protein_coding
ENSMUSG00000014164	Klhl3	-0.360594	0.284607	0.212902	0.606288	0	0.432913	0.0510323	0.224609	0	3.04102	4.69143	0.341466	4.52385	0.267278	0.726228	others	0.0542489	4.13327	0.85547	0.982944	others	-0.264909	4.42652	0.635837	0	others	Klhl3	kelch-like 3 [Source:MGI Symbol;Acc:MGI:2445185]	protein_coding	protein_coding
ENSMUSG00000014177	Tvp23b	3.32323	-0.217409	0.0927047	0.417384	0	0.115439	0.369054	0.673986	0	5.48056	5.6772	-0.0168154	3.73627	0.96449	0.99322	others	0.114977	3.93127	0.73101	0.964919	others	-0.346762	5.33044	0.173076	0	others	Tvp23b	trans-golgi network vesicle protein 23B [Source:MGI Symbol;Acc:MGI:1914760]	protein_coding	protein_coding
ENSMUSG00000014195	Dnajc7	6.58076	-0.114027	0.0146337	0.148212	0	-0.0356319	0.444113	0.733418	0	5.553	5.40686	0.535964	4.90561	0.0567385	0.436795	others	0.268409	4.54724	0.326587	0.858641	others	0.164025	5.57088	0.751404	0	others	Dnajc7	DnaJ heat shock protein family (Hsp40) member C7 [Source:MGI Symbol;Acc:MGI:1928373]	protein_coding	protein_coding
ENSMUSG00000014226	Cacybp	6.55507	-0.138235	0.0179189	0.168208	0	-0.0297608	0.612717	0.846567	0	9.08583	6.17166	0.480153	4.32626	0.176904	0.642789	others	-0.348674	3.18512	0.370502	0.863787	others	0.589597	6.76126	0.13217	0	others	Cacybp	calcyclin binding protein [Source:MGI Symbol;Acc:MGI:1270839]	protein_coding	protein_coding
ENSMUSG00000014232	Cluap1	3.05636	-0.0465621	0.661344	0.92433	0	-0.153126	0.143579	0.407875	0	5.49035	5.00447	0.167444	4.49874	0.569504	0.886596	others	-0.24823	3.92173	0.388637	0.877396	others					others	Cluap1	clusterin associated protein 1 [Source:MGI Symbol;Acc:MGI:1924029]	protein_coding	protein_coding
[truncated: 15,239 more rows]
